# Supplementary material for: Widely Targeted Metabolomics Reveals Metabolite Diversity in Jalapeño and Serrano Chile Peppers (Capsicum annuum L.)
Source: Metabolites. 2023 Feb 16;13(2):288. doi: 10.3390/metabo13020288 (PMC9967468; doi:10.3390/metabo13020288)
Supplement: Supplementary file 1 [file metabolites-13-00288-s001.zip]

Archive with 1 entries (1 files):
- metabolites-2213669-supplementary.xlsx
