# Supplementary material for: Widely Targeted Metabolomics Reveals Metabolite Diversity in Jalapeño and Serrano Chile Peppers (Capsicum annuum L.)
Source: Metabolites. 2023 Feb 16;13(2):288. doi: 10.3390/metabo13020288 (PMC9967468; doi:10.3390/metabo13020288)
Supplement: Supplementary file 1 [file metabolites-13-00288-s001.zip › metabolites-2213669-supplementary.xlsx]

## Sheet: Table S1
Table S1. Metabolites identified for jalapeno and serrano type chile peppers.
Index	Formula	Compounds	Class I	Class II	CAS
Cmhp002917	C17H24O10	Vogeloside	Terpenoids	Monoterpenoids	60077-47-6
Cmpp003619	C10H8O4	6,7-Dihydroxy-4-methylcoumarin	Lignans and Coumarins	Coumarins	529-84-0
Cmqn009137	C21H30O2	3-(8,11,13-Pentadecatrienyl)-(E,E,Z)1,2-Benzenediol	Phenolic acids	Phenolic acids	83532-39-2
Cmqn010247	C23H34O2	3-(10,13,16-Heptadecatrienyl)-(Z,Z)-1,2-benzenediol	Phenolic acids	Phenolic acids	89838-21-1
Cmqp002386	C22H30O14	Olivieroside C;3'-O-β-D-glucosyl gentiopicroside	Terpenoids	Monoterpenoids	249294-86-8
Cmsp003083	C26H32O11	Dehydrodiconiferyl alcohol-4-O-glucoside	Lignans and Coumarins	Lignans	107870-88-2
Cmsp004086	C16H14O6	Dihydrokaempferide	Flavonoids	Flavanonols	137225-59-3
Cmzn004594	C21H22O11	Dunalianoside C	Phenolic acids	Phenolic acids	-
Cmzn005251	C21H22O10	6-O-Caffeoylarbutin	Phenolic acids	Phenolic acids	136172-60-6
Cmzn005970	C21H22O10	Dunalianoside A	Phenolic acids	Phenolic acids	-
Cmzn005999	C21H22O11	Dunalianoside B	Phenolic acids	Phenolic acids	-
Hajp008429	C17H16O5	4',5-dihydroxy-7-methoxy-6-methylfavanone	Flavonoids	Flavones	-
Hamp007385	C17H16O5	5-hydroxy-7,8-dimethoxyflavanone	Others	Others	-
HJAP010	C25H26O14	Luteolin-6,8-di-C-arabinoside	Flavonoids	Flavones	-
HJAP011	C22H22O11	Chrysoeriol-8-C-glucoside (Scoparin)	Flavonoids	Flavones	301-16-6
HJAP012	C20H18O10	Luteolin-8-C-arabinoside	Flavonoids	Flavones	-
HJAP050	C19H21NO5	N-Feruloyl-3-methoxytyramine	Alkaloids	Phenolamine	78510-19-7
HJAP064	C25H24O15	Isorhamnetin-3-O-(6''-malonyl)glucoside	Flavonoids	Flavonols	-
HJAP136	C39H50O25	Quercetin-3-O-(2''-O-rhamnosyl)rutinoside-7-O-glucoside	Flavonoids	Flavonols	-
HJAP148	C26H28O15	Kaempferol-3-O-sambubioside	Flavonoids	Flavonols	27661-51-4
HJKP000649	C8H9NO	N-benzylformamide	Alkaloids	Alkaloids	6343-54-0
HJN003	C17H22O10	1-O-Sinapoyl-β-D-glucose	Phenolic acids	Phenolic acids	-
HJN041	C21H24O11	Epicatechin glucoside	Flavonoids	Flavanols	-
HJN055	C21H24O10	Dihydrocharcone-4'-O-glucoside	Flavonoids	Chalcones	-
HJN083	C26H34O11	Lariciresinol-4'-O-glucoside	Lignans and Coumarins	Lignans	143663-00-7
HJN086	C21H22O11	Eriodictyol-3'-O-glucoside	Flavonoids	Flavanones	-
HJN087	C21H22O10	Naringenin-4'-O-glucoside	Flavonoids	Flavanones	-
HJN102	C34H30O15	3,4,5-Tricaffeoylquinic acid	Phenolic acids	Phenolic acids	86632-03-3
HJN104	C21H22O13	Dihydromyricetin-3-O-glucoside	Flavonoids	Flavanonols	-
HJN110	C30H48O3	3-Hydroxylup-20(29)-en-28-oic acid (Betulinic acid)	Terpenoids	Triterpene	472-15-1
Hmbp001276	C8H8O4	Gallacetophenone	Phenolic acids	Phenolic acids	528-21-2
Hmcn001884	C21H20O12	6-Hydroxyluteolin 5-glucoside	Flavonoids	Flavones	-
Hmcp001329	C32H38O21	Quercetin-3-O-xylosyl(1→2)glucosyl(1→2)glucoside	Flavonoids	Flavonols	-
Hmcp001578	C28H32O17	Isorhamnetin-3,7-O-diglucoside*	Flavonoids	Flavonols	6758-51-6
Hmcp001589	C34H42O21	Isorhamnetin-3-O-rutinoside-4'-O-glucoside	Flavonoids	Flavonols	111393-97-6
Hmcp001618	C32H38O20	Quercetin-3-O-(2''-O-Xylosyl)rutinoside	Flavonoids	Flavonols	129235-39-8
Hmcp001658	C31H34O20	Isorhamnetin-3-O-(6''-malonyl)glucoside-7-O-glucoside	Flavonoids	Flavonols	-
Hmcp004055	C33H40O22	Quercetin-5,7,4'-tri-O-glucoside	Flavonoids	Flavonols	-
Hmcp005575	C27H30O17	Quercetin-5,4'-di-O-glucoside	Flavonoids	Flavonols	-
Hmfn000531	C6H8O6	L-Ascorbic acid (Vitamin C)	Others	Vitamin	50-81-7
Hmfp003206	C51H85NO21	Tomatidine-3-O-glucosyl-(1→2)-[rhamnosyl-(1→3)]glucosyl-(1→4)glucoside	Alkaloids	Steroid alkaloids	-
Hmgn001653	C7H6O3	Protocatechualdehyde	Phenolic acids	Phenolic acids	139-85-5
Hmgp002036	C22H22O12	Nepetin-7-O-glucoside(Nepitrin)	Flavonoids	Flavones	569-90-4
Hmgp002327	C11H9O2N	3-amino-2-naphthoic acid	Alkaloids	Alkaloids	-
Hmgp002804	C25H35O6N3	N1,N10-Dihydrocaffeoylspermidine	Alkaloids	Phenolamine	-
Hmgp003664	C21H20O9	Apigenin-6-C-rhamnoside	Flavonoids	Flavones	-
Hmgp006095	C28H29O7N	Lyciumamide C	Alkaloids	Phenolamine	-
Hmgp006701	C36H36O8N2	Lyciumamide A	Alkaloids	Phenolamine	-
Hmhn000927	C12H16O8	Phloroglucinol-1-O-β-D-glucopyranoside	Phenolic acids	Phenolic acids	-
Hmhn002738	C5H4O3	3-Furoic acid	Organic acids	Organic acids	488-93-7
Hmhn003067	C15H18O8	Phenylpropionic acid-O-β-D-glucopyranoside	Phenolic acids	Phenolic acids	-
Hmhp001812	C11H15N5O4	2'-O-Methyladenosine	Nucleotides and derivatives	Nucleotides and derivatives	2140-79-6
Hmjn003948	C30H48O5	2,3,6-Trihydroxyurs-12-en-28-oic acid (Madasiatic acid)	Terpenoids	Triterpene	26532-66-1
Hmjp003123	C21H18O13	Quercetin-5-O-glucuronide	Flavonoids	Flavonols	-
Hmjp003248	C30H30O19	Luteolin-7-O-(6''-malonyl)glucuronide-5-O-rhamnoside	Flavonoids	Flavones	-
Hmjp005089	C18H19NO5	(2Z)-N-[2-(3,4-Dihydroxyphenyl)-2-hydroxyethyl]-3-(4-methoxyphenyl)-2-propenamide	Alkaloids	Phenolamine	-
Hmjp005906	C19H21NO5	N-Trans-Feruloyl-3'-O-methyldopamine	Alkaloids	Phenolamine	-
Hmjp006104	C19H21NO5	N-Cis-Feruloyl-3'-O-methyldopamine	Alkaloids	Phenolamine	-
Hmln000297	C6H12O6	Inositol*	Others	Saccharides	87-89-8
Hmln001682	C29H32O18	Quercetin-3-O-(6''-O-acetyl)glucosyl-(1→3)-Galactoside	Flavonoids	Flavonols	-
Hmln001836	C29H32O17	Kaempferol-3-O-(6''-Acetyl)glucosyl-(1→3)-Galactoside	Flavonoids	Flavonols	-
Hmln002199	C23H22O13	Quercetin-3-O-(6''-O-acetyl)galactoside	Flavonoids	Flavonols	-
Hmln002806	C16H16O8	5-O-Caffeoylshikimic acid	Phenolic acids	Phenolic acids	180981-12-8
Hmln003529	C18H26O10	Benzyl β-primeveroside	Phenolic acids	Phenolic acids	130622-31-0
Hmln003754	C26H34O11	Icariside E5	Others	Ketone compounds	126176-79-2
Hmln004940	C32H52O14	Capsianoside I	Terpenoids	Ditepenoids	121924-04-7
Hmln005569	C44H74O21	Capsianoside IX	Terpenoids	Ditepenoids	-
Hmln005573	C50H84O25	Capsianoside II	Terpenoids	Ditepenoids	121961-80-6
Hmln005776	C32H52O13	Capsianoside IV	Terpenoids	Ditepenoids	-
Hmln007772	C17H26O4	Nordihydrocapsiate	Phenolic acids	Phenolic acids	220012-53-3
Hmln008318	C10H18O2	8-Methyl-6-nonenoic acid	Organic acids	Organic acids	59320-77-3
Hmlp001371	C12H14N2O3	Cyclo(Tyr-Ala)	Amino acids and derivatives	Amino acids and derivatives	21754-26-7
Hmlp003185	C30H32O18	Luteolin-7-O-(6''-malonyl)glucoside-5-O-rhamnoside	Flavonoids	Flavones	-
Hmlp004673	C50H84O26	Capsianoside III	Terpenoids	Ditepenoids	121924-05-8
Hmlp006664	C16H25NO3	Decoyl vanillylamide	Alkaloids	Phenolamine	-
Hmlp007070	C36H54N2O6	6'',7''-Dihydro-5',5'-dicapsaicin	Alkaloids	Phenolamine	-
Hmlp007087	C18H27NO4	17-Hydroxycapsaicin	Alkaloids	Phenolamine	69173-71-3
Hmlp007580	C19H29NO3	Homocapsaicin I	Alkaloids	Phenolamine	-
Hmlp007622	C18H29NO3	Decanoyl vanillylamide	Alkaloids	Phenolamine	-
Hmlp008036	C19H31NO3	Homodihydrocapsaicin I	Alkaloids	Phenolamine	20279-06-5
Hmmn002379	C39H52O25	Eriodictyol-7-O-rutinoside-4'-O-Sophoroside	Flavonoids	Flavanones	-
Hmmn002544	C16H20O9	Ferulic acid-4-O-glucoside	Phenolic acids	Phenolic acids	117405-51-3
Hmmn003584	C33H40O19	Luteolin-7-O-rutinoside-5-O-rhamnoside	Flavonoids	Flavones	-
Hmmn003964	C16H24O9	7-Deoxyloganic acid	Terpenoids	Monoterpenoids	22487-36-1
Hmmp001310	C11H9NO2	3-Indoleacrylic acid	Alkaloids	Plumerane	1204-06-4
Hmmp002073	C39H50O24	Apigenin-7-O-rutinoside-4'-O-Sophoroside	Flavonoids	Flavones	-
Hmmp002121	C23H16O11	Isorhamnetin-3-O-gallate	Flavonoids	Flavonols	-
Hmmp002150	C19H19NO5	3,5-Bis(3-methoxy-4-hydroxyphenyl)-2,3-dihydro-2(1H)-pyridinone	Alkaloids	Pyridine alkaloids	-
Hmmp002474	C33H38O20	Apigenin-7-O-rutinoside-4'-O-glucuronide	Flavonoids	Flavones	-
Hmmp002627	C45H73NO16	α-Solasonine	Alkaloids	Steroid alkaloids	19121-58-5
Hmpp002612	C27H30O16	Luteolin-7-O-gentiobioside	Flavonoids	Flavones	-
Hmpp003270	C21H20O11	Luteolin-4'-O-glucoside	Flavonoids	Flavones	6920-38-3
Hmqn003054	C18H34O5	9,10,11-Trihydroxy-12-octadecenoic acid	Lipids	Free fatty acids	61911-67-9
Hmqp002567	C17H17NO3	4-Hydroxycinnamic acid p-hydroxyphenethylamine	Phenolic acids	Phenolic acids	-
Hmqp002870	C32H38O20	Luteolin-7-O-Sophoroside-5-O-arabinoside	Flavonoids	Flavones	-
Hmqp003066	C35H40O23	Luteolin-7-O-(6'''-malonyl)sophoroside-5-O-arabinoside	Flavonoids	Flavones	-
Hmqp003184	C29H30O18	Luteolin-7-O-(6''-malonyl)glucoside-5-O-arabinoside	Flavonoids	Flavones	-
Hmqp003435	C29H30O17	Apigenin-7-O-(2''-O-apiosyl)(6''-Malonyl)glucoside	Flavonoids	Flavones	-
Hmqp005412	C20H30O3	12-Hydroxyabietic Acid	Terpenoids	Ditepenoids	3484-61-5
Hmqp005455	C18H32O3	15(R)-Hydroxylinoleic Acid	Lipids	Free fatty acids	177931-23-6
Hmqp006235	C26H46NO7P	LysoPC 18:4	Lipids	LPC	-
Hmqp006656	C21H34O3	12-Hydroxyhydromethylabietate	Terpenoids	Ditepenoids	-
Hmsp000364	C7H13NO2	L-Cyclopentylglycine	Amino acids and derivatives	Amino acids and derivatives	2521-84-8
Hmtn001288	C9H10O4	Methyl 2,4-dihydroxyphenylacetate	Phenolic acids	Phenolic acids	67828-42-6
Hmyn001360	C18H20O4	Doitungbiphenyl A	Phenolic acids	Phenolic acids	-
Hmzp003994	C22H22O12	Pedaliin	Flavonoids	Flavones	22860-72-6
HX1361	C10H8O3	7-Methoxycoumarin	Lignans and Coumarins	Coumarins	531-59-9
HX1364	C16H18O9	isoscopoletin-glucoside	Lignans and Coumarins	Coumarins	-
Jmbn003202	C10H20O6	Butyl Beta-D-Fructopyranoside	Others	Saccharides	67884-27-9
Jmbn003691	C15H20O7	3,4-dihydroxy-allylbenzene-3-O-β-D-glucopyranoside	Phenolic acids	Phenolic acids	-
Jmgn004021	C21H22O11	6-C-Glucosyl-2-Hydroxynaringenin	Flavonoids	Flavanones	-
Jmgn005927	C15H12O6	2-hydroxynaringenin	Flavonoids	Flavanones	-
Jmlp004238	C19H30O7	Byzantionoside A	Others	Ketone compounds	189109-41-9
Jmwn002117	C14H20O9	2-(3,4-dihydroxyphenyl)ethanediol 1-O-β-D-glucopyranoside	Phenolic acids	Phenolic acids	-
Jmwn002494	C15H18O8	(2E)-3-[4-(β-D-glucopyranoside)-phenylacrylic]-acid	Phenolic acids	Phenolic acids	-
Jmwn004308	C30H38O15	4-Dihydroxyphenethoxy-8-O-β-D-[6-O-(4-O-β-D-glucopyranosyl)-feruloyl]glucopyranoside	Phenolic acids	Phenolic acids	-
Jmyp003897	C51H82O24	Spirost-5-ene-3,14-diol-3-O-glucosyl(1→2)[glucosyl(1→3)]glucosyl(1→4)galactoside	Steroids	Steroidal saponins	-
Lacp001082	C14H22O9	cis-2,4-Dihydroxy-2-(2-hydroxyethyl)cyclohex-5-en-1-one glucoside	Others	Others	-
Lacp003991	C19H32O8	Blumenol B Glucoside	Terpenoids	Sesquiterpenoids	-
Lacp005602	C22H34O10	Blumenol C malonyl Glucoside	Terpenoids	Sesquiterpenoids	-
Lahp003986	C21H22O10	3,4-Dihydro-4-(4'-hydroxyphenyl)-5,7-dihydroxycoumarin glucoside	Lignans and Coumarins	Coumarins	-
Lahp004442	C15H12O5	3,4-Dihydro-4-(4'-hydroxyphenyl)-5,7-dihydroxycoumarin	Lignans and Coumarins	Coumarins	-
Lamp005774	C38H36O20	Kaempferol coumaroyl xylosyl malonyl glucoside	Flavonoids	Flavonols	-
Lamp005778	C39H38O21	Kaempferol feruloyl xylosyl malonyl glucoside	Flavonoids	Flavonols	-
Lasp010382	C21H34O3	Ent-16beta-Methoxy-19-Kauranoic Acid	Terpenoids	Ditepenoids	38308-35-9
Latp011219	C10H12O	3,5-Dimethyl-2,3-dihydrobenzofuran	Others	Others	-
Lcpp000288	C15H25NO3	4-((6S)-6-(furan-3-yl)-3-(hydroxymethyl)piperidin-2-yl)-2-methylbutan-2-ol	Alkaloids	Terpenoid alkaloids	-
Lhlp102618	C57H92O29	Hydroxydiosgenin pentaglucoside	Steroids	Steroidal saponins	-
Lhmp122021	C26H26O12	3-O-caffeioyl feruloyl quinic acid	Others	Others	-
Lhmp122024	C25H24O11	3-O-caffeioyl p-coumarinoyl quinic acid	Others	Others	-
Lhqp101805	C15H16O8	Skimmin (7-Hydroxycoumarin-7-O-glucoside)	Lignans and Coumarins	Coumarins	93-39-0
Lhzp102808	C20H18O6	Sesamin	Lignans and Coumarins	Lignans	607-80-7
Li512115	C25H24O12	Isochlorogenic acid B*	Phenolic acids	Phenolic acids	14534-61-3
Lman002731	C15H18O9	Grevilloside F	Phenolic acids	Phenolic acids	1094004-50-8
Lmbn000121	C4H6N2O2	3-Cyano-L-alanine	Amino acids and derivatives	Amino acids and derivatives	6232-19-5
Lmbn000198	C4H6O5	3-Dehydro-L-Threonic Acid	Others	Saccharides	-
Lmbn001162	C15H16O9	Esculetin-7-O-glucoside*	Lignans and Coumarins	Coumarins	-
Lmbn001181	C22H28O15	Fraxetin-7,8-di-O-glucoside	Lignans and Coumarins	Coumarins	-
Lmbn001288	C5H8O4	2-Hydroxy-2-methyl-3-oxobutanoic acid*	Organic acids	Organic acids	71698-08-3
Lmbn001467	C7H13NO3	5-Acetamidopentanoic Acid	Organic acids	Organic acids	1072-10-2
Lmbn001754	C7H12O5	3-Isopropylmalic Acid	Organic acids	Organic acids	921-28-8
Lmbn001930	C7H6O2	2-Hydroxybenzaldehyde (Salicylaldehyde)	Phenolic acids	Phenolic acids	90-02-8
Lmbn002072	C7H12O4	2-Propylsuccinic acid	Organic acids	Organic acids	618-57-5
Lmbn003970	C18H34O5	9,12,13-TriHOME; 9(S),12(S),13(S)-Trihydroxy-10(E)-octadecenoic acid	Lipids	Free fatty acids	97134-11-7
Lmbn004240	C18H34O5	9,10-Dihydroxy-12,13-epoxyoctadecanoic acid	Lipids	Free fatty acids	-
Lmbn004685	C18H32O4	5S,8R-DiHODE; (5S,8R,9Z,12Z)-5,8-Dihydroxyoctadeca-9,12-dienoate	Lipids	Free fatty acids	-
Lmbn005172	C9H10O3	2,6-Dimethoxybenzaldehyde	Phenolic acids	Phenolic acids	3392-97-0
Lmbn005287	C18H32O4	7S,8S-DiHODE; (9Z,12Z)-(7S,8S)-Dihydroxyoctadeca-9,12-dienoic acid	Lipids	Free fatty acids	143288-65-7
Lmbn005369	C18H32O3	13(S)-HODE;13(S)-Hydroxyoctadeca-9Z,11E-dienoic acid*	Lipids	Free fatty acids	10219-69-9
Lmbn005443	C18H30O3	13-KODE; (9Z,11E)-13-Oxooctadeca-9,11-dienoic acid	Lipids	Free fatty acids	54739-30-9
Lmbn005487	C18H34O4	12,13-DHOME; (9Z)-12,13-Dihydroxyoctadec-9-enoic acid	Lipids	Free fatty acids	263399-35-5
Lmbn005662	C18H32O3	9(10)-EpOME;(9R,10S)-(12Z)-9,10-Epoxyoctadecenoic acid	Lipids	Free fatty acids	16833-56-0
Lmbn009444	C18H34O3	Ricinoleic acid	Lipids	Free fatty acids	141-22-0
Lmbn013410	C14H22O	2,4-Di-Tert-Butylphenol	Phenolic acids	Phenolic acids	96-76-4
Lmbn015605	C22H34O4	Phthalic acid,6-ethyl-3-octylbutyl ester	Phenolic acids	Phenolic acids	-
Lmbp000668	C6H5NO2	Isonicotinic acid	Others	Vitamin	55-22-1
Lmbp000728	C8H8O	(S)-2-Phenyloxirane	Phenolic acids	Phenolic acids	20780-54-5
Lmbp001216	C7H15NO2S	L-Dihomomethionine	Amino acids and derivatives	Amino acids and derivatives	34022-36-1
Lmbp002336	C27H30O16	Quercetin-3-O-(2''-O-rhamnosyl)galactoside	Flavonoids	Flavonols	-
Lmbp002592	C27H30O16	Kaempferol-3,7-O-diglucoside	Flavonoids	Flavonols	25615-14-9
Lmbp102601	C9H6O3	7-Hydroxycoumarin;Umbelliferone	Lignans and Coumarins	Coumarins	93-35-6
Lmcn009539	C19H34O2	E,E,Z-1,3,12-Nonadecatriene-5,14-diol	Lipids	Free fatty acids	-
Lmcp000611	C5H9N3O2	2-Amino-4,5-dihydro-1H-imidazole-4-acetic acid	Alkaloids	Alkaloids	69098-41-5
Lmcp002302	C12H17N5O5	N6-(2-Hydroxyethyl)adenosine	Nucleotides and derivatives	Nucleotides and derivatives	4338-48-1
Lmcp004347	C35H35O18+	Cyanidin-3-O-(6''-O-caffeoyl-2''-O-xylosyl)glucoside	Flavonoids	Anthocyanidins	-
Lmdn001925	C26H34O12	Olivil-4'-O-glucoside	Lignans and Coumarins	Lignans	76880-93-8
Lmdp003509	C20H18O11	Quercetin-3-O-xyloside (Reynoutrin)	Flavonoids	Flavonols	549-32-6
Lmdp004574	C37H38O20	Quercetin-3-O-(2'''-O-feruloyl)sophoroside	Flavonoids	Flavonols	-
Lmdp004668	C37H38O19	Kaempferol-3-O-(6''-Feruloyl)glucosyl-(1→4)-galactoside	Flavonoids	Flavonols	-
Lmdp004696	C38H40O20	Kaempferol-3-O-(6''-Sinapyl)glucosyl-(1→2)-Galactoside	Flavonoids	Flavonols	-
Lmdp004892	C24H22O14	Kaempferol-3-O-(6''-malonyl)galactoside	Flavonoids	Flavonols	-
Lmfn001344	C20H20O13	Maplexin C (2,3-Di-O-Galloyl-1,5-Anhydro-D-Glucitol)	Phenolic acids	Phenolic acids	-
Lmfn003760	C21H18O13	Quercetin-4'-O-glucuronide	Flavonoids	Flavonols	201463-36-7
Lmfn004093	C21H24O10	Phloretin-4'-O-glucoside (Trilobatin)	Flavonoids	Chalcones	4192-90-9
Lmfp005484	C50H83NO20	Demissine	Alkaloids	Steroid alkaloids	6077-69-6
Lmgn000160	C4H8N2O3	3-Ureidopropionic Acid	Organic acids	Organic acids	462-88-4
Lmgn000219	C4H6O3	Succinic semialdehyde	Organic acids	Organic acids	692-29-5
Lmgn001670	C7H6O3	Salicylic acid	Phenolic acids	Phenolic acids	69-72-7
Lmgn002091	C7H10O5	2-Methyl-3-oxoadipic acid	Organic acids	Organic acids	-
Lmgn002184	C7H10O5	2-Oxoheptanedionic acid	Organic acids	Organic acids	17126-90-8
Lmgn002250	C31H34O17	Dicaffeoylquinic acid-O-glucoside	Phenolic acids	Phenolic acids	-
Lmgn002253	C31H36O18	Syringoylcaffeoylquinic acid-D-glucose	Phenolic acids	Phenolic acids	-
Lmgn002679	C6H6O	Phenol	Phenolic acids	Phenolic acids	108-95-2
Lmgp001898	C9H7NO2	4,6-Dihydroxyquinoline*	Alkaloids	Quinoline alkaloids	3517-61-1
Lmgp003989	C25H22O11	Dicaffeoylshikimic acid	Phenolic acids	Phenolic acids	-
Lmhn002573	C17H20O11	Sinapoylglucuronic acid	Phenolic acids	Phenolic acids	-
Lmhn003074	C14H14O8	Feruloylmalic acid	Phenolic acids	Phenolic acids	-
Lmhp001430	C10H14N2O4	Cyclo(Pro-Glu)	Amino acids and derivatives	Amino acids and derivatives	-
Lmhp001461	C11H20N2O3	L-Prolyl-L-Leucine	Amino acids and derivatives	Amino acids and derivatives	52899-07-7
Lmhp001670	C11H22N2O3	L-Valyl-L-Leucine	Amino acids and derivatives	Amino acids and derivatives	3989-97-7
Lmhp001732	C14H18N2O3	L-Prolyl-L-Phenylalanine	Amino acids and derivatives	Amino acids and derivatives	13589-02-1
Lmhp002001	C14H20N2O3	L-Valyl-L-Phenylalanine	Amino acids and derivatives	Amino acids and derivatives	3918-92-1
Lmhp002031	C12H24N2O3	L-Leucyl-L-Leucine	Amino acids and derivatives	Amino acids and derivatives	3303-31-9
Lmhp002374	C39H50O25	Quercetin-3-O-glucosyl(1→4)rhamnoside-7-O-rutinoside	Flavonoids	Flavonols	-
Lmhp002764	C11H18N2O2	Cyclo(Pro-Leu)	Amino acids and derivatives	Amino acids and derivatives	5654-86-4
Lmhp003162	C34H42O21	Chrysoeriol-6,8-di-C-glucoside-4'-O-glucoside	Flavonoids	Flavones	-
Lmhp005784	C24H28N2O5	p-Coumaroylferuloylcadaverine	Alkaloids	Phenolamine	-
Lmhp007598	C27H52NO7P	LysoPC 19:2(2n isomer)	Lipids	LPC	-
Lmhp007840	C27H52NO7P	LysoPC 19:2	Lipids	LPC	-
Lmhp008233	C23H40NO7P	LysoPE 18:4	Lipids	LPE	-
Lmhp008273	C20H40NO7P	LysoPE 15:1(2n isomer)	Lipids	LPE	-
Lmhp008440	C20H40NO7P	LysoPE 15:1	Lipids	LPE	-
Lmhp008589	C23H42NO7P	LysoPE 18:3(2n isomer)	Lipids	LPE	-
Lmhp008688	C25H42NO7P	LysoPE 20:5	Lipids	LPE	-
Lmhp008718	C25H48NO7P	LysoPC 17:2	Lipids	LPC	-
Lmhp008763	C21H42NO7P	LysoPE 16:1(2n isomer)	Lipids	LPE	-
Lmhp008801	C23H42NO7P	LysoPE 18:3	Lipids	LPE	-
Lmhp008833	C24H48NO7P	LysoPC 16:1(2n isomer)	Lipids	LPC	-
Lmhp008885	C20H42NO7P	LysoPE 15:0(2n isomer)	Lipids	LPE	-
Lmhp008924	C27H50NO7P	LysoPC 19:3	Lipids	LPC	-
Lmhp009034	C21H42NO7P	LysoPE 16:1	Lipids	LPE	-
Lmhp009129	C23H48NO7P	LysoPC 15:0(2n isomer)	Lipids	LPC	-
Lmhp009187	C20H42NO7P	LysoPE 15:0	Lipids	LPE	-
Lmhp009464	C22H44NO7P	LysoPE 17:1(2n isomer)	Lipids	LPE	-
Lmhp009590	C25H50NO7P	LysoPC 17:1	Lipids	LPC	-
Lmhp009769	C22H44NO7P	LysoPE 17:1	Lipids	LPE	-
Lmhp009802	C25H46NO7P	LysoPE 20:3(2n isomer)	Lipids	LPE	-
Lmhp009890	C28H52NO7P	LysoPC 20:3	Lipids	LPC	1199257-41-4
Lmhp010190	C26H52NO7P	LysoPC 18:1(2n isomer)	Lipids	LPC	-
Lmhp010514	C25H48NO7P	LysoPE 20:2(2n isomer)	Lipids	LPE	-
Lmhp010515	C25H52NO7P	LysoPC 17:0(2n isomer)	Lipids	LPC	-
Lmhp010757	C25H48NO7P	LysoPE 20:2	Lipids	LPE	-
Lmhp010908	C27H54NO7P	LysoPC 19:1	Lipids	LPC	-
Lmhp011388	C21H36O4	2-α-Linolenoyl-glycerol	Lipids	Glycerol ester	55268-58-1
Lmhp011549	C28H56NO7P	LysoPC 20:1	Lipids	LPC	-
Lmhp011562	C21H36O4	1-α-Linolenoyl-glycerol	Lipids	Glycerol ester	-
Lmhp012042	C21H38O4	2-Linoleoylglycerol	Lipids	Glycerol ester	3443-82-1
Lmhp112042	C21H38O4	1-Linoleoylglycerol	Lipids	Glycerol ester	2277-28-3
Lmjp002461	C27H30O16	Quercetin-3-O-neohesperidoside	Flavonoids	Flavonols	117611-67-3
Lmjp002596	C26H28O16	Quercetin-3-O-sambubioside	Flavonoids	Flavonols	83048-35-5
Lmjp002906	C22H22O12	Rhamnetin-3-O-Glucoside	Flavonoids	Flavonols	27875-34-9
Lmjp003206	C32H38O21	Quercetin-3-O-Sambubioside-5-O-Glucoside	Flavonoids	Flavonols	-
Lmjp003360	C35H40O24	Quercetin-3-O-(2''-O-malonyl)sophoroside-7-O-arabinoside	Flavonoids	Flavonols	-
Lmjp003655	C22H22O11	6-C-MethylKaempferol-3-glucoside	Flavonoids	Flavones	-
Lmlp003024	C20H30O7N4	N'-p-Coumaroylagmatine-glucoside	Alkaloids	Phenolamine	-
Lmlp003161	C14H20N2O3	N-Feruloylputrescine	Alkaloids	Phenolamine	501-13-3
Lmlp005236	C21H22O11	Dihydrokaempferol-3-O-glucoside	Flavonoids	Flavanonols	1049-08-8
Lmlp005339	C37H38O19	Capsicuoside A	Flavonoids	Flavones	-
Lmmn000214	C18H32O15	Solatriose	Others	Saccharides	528-40-5
Lmmn000774	C15H20O9	Dihydrocaffeoylglucose	Phenolic acids	Phenolic acids	-
Lmmn001643	C9H8O3	2-Hydroxycinnamic acid*	Phenolic acids	Phenolic acids	583-17-5
Lmmn002274	C26H34O11	Isolariciresinol-9'-O-glucoside	Lignans and Coumarins	Lignans	63358-12-3
Lmmn003323	C16H32O3	2-Hydroxyhexadecanoic acid	Organic acids	Organic acids	764-67-0
Lmmn003398	C23H22O12	Kaempferol-3-O-(6''-O-acetyl)glucoside	Flavonoids	Flavonols	-
Lmmn003663	C14H18O9	5-Glucosyloxy-2-Hydroxybenzoic acid methyl ester	Phenolic acids	Phenolic acids	-
Lmmn004912	C16H12O7	3-O-Methylquercetin	Flavonoids	Flavonols	1486-70-0
Lmmp001410	C13H20N2O3	Dihydrocaffeoylputrescine	Alkaloids	Phenolamine	-
Lmmp001894	C16H27N3O3	Dihydrocaffeoylspermidine	Alkaloids	Phenolamine	-
Lmmp001993	C19H34N4O3	Dihydrocaffeoylspermine	Alkaloids	Phenolamine	-
Lmmp002013	C14H22N2O3	Dihydroferuloylputrescine	Alkaloids	Phenolamine	-
Lmmp002023	C19H32N4O3	Caffeoylspermine	Alkaloids	Phenolamine	-
Lmmp002080	C11H16N2O	N-(4-Aminobutyl)benzamide	Alkaloids	Alkaloids	5692-23-9
Lmmp002121	C28H42N4O6	Bis(Dihydrocaffeoyl)spermine	Alkaloids	Phenolamine	-
Lmmp002334	C33H40O21	Quercetin-3-O-rutinoside-7-O-glucoside	Flavonoids	Flavonols	-
Lmmp002463	C28H32O16	Sexangularetin-3-O-glucoside-7-O-rhamnoside	Flavonoids	Flavonols	-
Lmmp002560	C27H28O18	Quercetin-3-O-(2''-O-glucosyl)glucuronide	Flavonoids	Flavonols	-
Lmmp002755	C33H40O21	Quercetin-7-O-rutinoside-4'-O-glucoside	Flavonoids	Flavonols	-
Lmmp002914	C25H35N3O6	Bis(Dihydrocaffeoyl)spermidine	Alkaloids	Phenolamine	-
Lmmp002995	C30H32O20	Quercetin-7-O-(2''-malonyl)glucosyl-5-O-glucoside	Flavonoids	Flavonols	-
Lmmp003091	C27H30O16	Quercetin-3-O-(4''-O-glucosyl)rhamnoside	Flavonoids	Flavonols	59262-54-3
Lmmp003112	C25H33N3O6	Caffeoyl-dihydrocaffeoyl spermidine	Alkaloids	Phenolamine	-
Lmmp003167	C25H31N3O6	Bis(Caffeoyl)Spermidine	Alkaloids	Phenolamine	124935-80-4
Lmmp003266	C29H30O19	Quercetin-3-O-(2''-O-malonyl)glucoside-7-O-arabinoside	Flavonoids	Flavonols	-
Lmmp003443	C28H38N4O6	Dicaffeoylspermine	Alkaloids	Phenolamine	-
Lmmp003628	C37H44N4O9	Tricaffeoylspermine	Alkaloids	Phenolamine	-
Lmmp003705	C45H73NO15	Leptinine I	Alkaloids	Steroid alkaloids	-
Lmmp003817	C24H22O14	Kaempferol-3-O-(6''-malonyl)glucoside	Flavonoids	Flavonols	-
Lmmp004809	C45H75NO17	β1-Tomatine	Alkaloids	Steroid alkaloids	17406-46-1
Lmmp004821	C27H45NO	Demissidine	Alkaloids	Steroid alkaloids	474-08-8
Lmmp004965	C39H63NO10	β1-Solanine	Alkaloids	Steroid alkaloids	142287-76-1
Lmmp006281	C27H41NO	Solasodiene	Alkaloids	Steroid alkaloids	3669-17-8
Lmnn102709	C26H34O12	(-)-olivil-4'-O-bate-D-glucopyranoside	Lignans and Coumarins	Lignans	-
Lmnp002584	C28H32O16	Hispidulin-8-C-(2''-O-glucosyl)glucoside	Flavonoids	Flavones	-
Lmnp002845	C22H22O11	Hispidulin-8-C-glucoside	Flavonoids	Flavones	-
Lmnp102580	C26H28O14	Apigenin-6-C-(2''-xylosyl)glucoside*	Flavonoids	Flavones	-
Lmpp003930	C30H26O12	Apigenin-7-O-(6''-p-Coumaryl)glucoside	Flavonoids	Flavones	-
Lmpp005842	C22H22O12	6-Methoxyquercetin-3-O-rhamnoside	Flavonoids	Flavonols	-
Lmqn000432	C9H19O11P	1-(sn-Glycero-3-phospho)-1D-myo-inositol	Others	Saccharides	-
Lmqn000780	C17H27N3O17P2	Uridine 5'-diphospho-N-acetylglucosamine	Nucleotides and derivatives	Nucleotides and derivatives	528-04-1
Lmqn008288	C18H36O3	3-Hydroxyoctadecanoic Acid	Lipids	Free fatty acids	45261-96-9
Lmqp000329	C8H14N3O7P	5-Aminoimidazole ribonucleotide	Nucleotides and derivatives	Nucleotides and derivatives	25635-88-5
Lmqp000427	C6H11NO3	N-Methyl-Trans-4-Hydroxy-L-Proline	Amino acids and derivatives	Amino acids and derivatives	4252-82-8
Lmqp002349	C36H42O24	Kaempferol-3-O-(6''''-malonyl)sophorotrioside	Flavonoids	Flavonols	-
Lmrj001341	C8H12N2O3	Cyclo(Ser-Pro)	Amino acids and derivatives	Amino acids and derivatives	-
Lmrj001698	C9H18N2O4	L-Seryl-L-Isoleucine	Amino acids and derivatives	Amino acids and derivatives	91086-51-0
Lmrj002087	C10H18N2O5	L-Isoleucyl-L-Aspartate	Amino acids and derivatives	Amino acids and derivatives	-
Lmrj002244	C10H14N2O2	Cyclo(Pro-Pro)	Amino acids and derivatives	Amino acids and derivatives	6708-06-1
Lmrj002698	C10H16N2O2	Cyclo(Pro-Val)	Amino acids and derivatives	Amino acids and derivatives	5654-87-5
Lmrj002793	C14H16N2O4	Cyclo(Phe-Glu)	Amino acids and derivatives	Amino acids and derivatives	-
Lmrn002746	C6H12O3	2-Hydroxy-4-methylpentanoic acid	Organic acids	Organic acids	498-36-2
Lmrn003000	C9H10O3	2-Hydroxy-3-phenylpropanoic acid	Phenolic acids	Phenolic acids	7326-19-4
Lmsn000381	C12H22O11	D-Maltose*	Others	Saccharides	69-79-4
Lmsn002247	C13H16O8	1-O-Salicyloyl-β-D-glucose	Phenolic acids	Phenolic acids	60517-74-0
Lmsn002288	C21H28O14	1-O-Caffeoyl-(6-O-glucosyl)-β-D-glucose	Phenolic acids	Phenolic acids	-
Lmsn002815	C27H30O15	Kaempferol-3-O-rutinoside(Nicotiflorin)	Flavonoids	Flavonols	17650-84-9
Lmsn002887	C14H16O8	1-O-Caffeoyl-β-D-xylose	Phenolic acids	Phenolic acids	-
Lmsn003628	C23H32O15	6'-O-Sinapoylsucrose	Phenolic acids	Phenolic acids	-
Lmsn004970	C24H24O12	3,6-Di-O-caffeoyl glucose	Phenolic acids	Phenolic acids	-
Lmsp002982	C33H40O21	Quercetin-3-O-sophoroside-7-O-rhamnoside	Flavonoids	Flavonols	-
Lmsp003252	C28H32O17	Isorhamnetin-3-O-sophoroside*	Flavonoids	Flavonols	-
Lmsp003790	C34H42O21	Isorhamnetin-3-O-sophoroside-7-O-rhamnoside	Flavonoids	Flavonols	41328-75-0
Lmsp004166	C27H30O16	Quercetin-3-O-glucoside-7-O-rhamnoside	Flavonoids	Flavonols	-
Lmsp004450	C20H22O6	Dehydrodiconiferyl alcohol	Lignans and Coumarins	Lignans	4263-87-0
Lmsp004670	C27H30O15	Kaempferol-3-O-glucoside-7-O-rhamnoside	Flavonoids	Flavonols	2392-95-2
Lmtn002324	C19H28O11	Benzyl-(2''-O-glucosyl)glucoside	Phenolic acids	Phenolic acids	-
Lmtn002565	C14H18O9	1-O-Vanilloyl-D-Glucose	Phenolic acids	Phenolic acids	-
Lmtn002796	C21H22O11	Aromadendrin-7-O-glucoside	Flavonoids	Flavanonols	28189-90-4
Lmtn003096	C26H36O11	Secoisolariciresinol 4-O-glucoside	Lignans and Coumarins	Lignans	-
Lmtp002474	C26H28O14	Apigenin-6-C-(2''-glucosyl)arabinoside*	Flavonoids	Flavones	-
Lmtp002642	C26H28O14	Apigenin-8-C-(2''-glucosyl)arabinoside*	Flavonoids	Flavones	-
Lmtp002822	C25H26O13	Apigenin-6-C-arabinoside-8-C-xyloside*	Flavonoids	Flavones	-
Lmtp002942	C25H26O13	Apigenin-6,8-di-C-arabinoside*	Flavonoids	Flavones	-
Lmtp004044	C26H28O16	Quercetin-3-O-apiosyl(1→2)galactoside	Flavonoids	Flavonols	-
Lmtp004688	C39H63O10N	β-Chaconine	Alkaloids	Steroid alkaloids	472-51-5
Lmxp001668	C9H10O2	2-Methoxy-4-ethenylphenol	Phenolic acids	Phenolic acids	7786-61-0
Lmyn000160	C8H14O8	Mucic acid Dimethyl Ester	Phenolic acids	Phenolic acids	-
Lmyn003028	C19H28O11	Benzyl-β-gentiobioside	Phenolic acids	Phenolic acids	56775-64-5
Lmyn003971	C26H34O11	Dihydrodehydrodiconiferyl alcohol-4-O-glucoside	Lignans and Coumarins	Lignans	-
Lmyn005812	C33H56O14	Gingerglycolipid A	Lipids	Glycerol ester	145937-22-0
Lmyn007883	C16H32O4	9,16-Dihydroxypalmitic acid	Lipids	Free fatty acids	38076-49-2
Lmyn011997	C22H42O2	Erucic acid	Lipids	Free fatty acids	112-86-7
Lmyn012331	C18H34O2	Petroselinic acid	Lipids	Free fatty acids	593-39-5
Lmyp003371	C7H8O2	3,5-Dihydroxytoluene	Phenolic acids	Phenolic acids	504-15-4
Lmyp003857	C35H28O19	Kaempferol-3-O-(2'',6''-digalloyl)glucoside	Flavonoids	Flavonols	-
Lmyp004516	C30H26O14	Quercetin-3-O-(2''-O-p-Coumaroyl)galactoside	Flavonoids	Flavonols	-
Lmyp004770	C30H26O14	Quercetin-3-O-(2''-O-p-Coumaroyl)glucoside	Flavonoids	Flavonols	-
Lmyp004963	C27H30O14	Apigenin-6-C-(2''-rhamnosyl)glucoside	Flavonoids	Flavones	-
Lmyp005932	C21H20O9	Apigenin-6-C-fucoside	Flavonoids	Flavones	-
Lmzn001582	C18H28O9	5'-Glucosyloxyjasmanic acid	Phenolic acids	Phenolic acids	-
Lmzn001983	C16H24O10	D-Threo-guaiacylglycerol-7-O-β-D-glucoside	Phenolic acids	Phenolic acids	-
Lmzn006169	C30H48O4	3,19-Dihydroxyurs-12-en-28-oic acid (Pomolic acid)	Terpenoids	Triterpene	13849-91-7
Lmzp002365	C22H24O11	Hesperetin-7-O-glucoside	Flavonoids	Flavanones	31712-49-9
Lnrp102163	C33H40O20	Quercetin-3-O-rutinoside-7-O-rhamnoside	Flavonoids	Flavonols	-
Lsjp211313	C19H21NO5	N-trans-feruloyl-3-methoxytyramine	Alkaloids	Phenolamine	-
Lskp211385	C20H20O6	(-)-dihydrosesamin	Lignans and Coumarins	Lignans	-
Lssp210092	C18H19NO4	N-trans-ferulic tyramine	Others	Saccharides	-
Lssp210093	C18H19NO5	7-hydroxy-N-trans-ferulic tyramine	Others	Saccharides	-
Lwhp010633	C10H9NO	Echinopsine	Alkaloids	Quinoline alkaloids	83-54-5
MA10039492	C6H6O6	Dehydroascorbic acid	Others	Vitamin	490-83-5
MA10039641	C12H22O11	Lactobiose*	Others	Saccharides	63-42-3
ML10171848	C5H8O5	D-Arabinono-1,4-lactone	Others	Saccharides	2782-09-4
ML10176345	C7H8O5	3-Dehydroshikimic acid	Organic acids	Organic acids	2922-42-1
ML10179289	C8H10O	2-Phenylethanol	Phenolic acids	Phenolic acids	60-12-8
ML10181668	C6H11NO2	Cycloleucine	Amino acids and derivatives	Amino acids and derivatives	52-52-8
ML10195036	C18H37NO2	3-Dehydrosphinganine	Lipids	Sphingolipids	16105-69-4
ML10197929	C4H9N3O2	Creatine	Organic acids	Organic acids	57-00-1
ML10198895	C3H7NO2	N-Methylglycine	Amino acids and derivatives	Amino acids and derivatives	107-97-1
MWS00123g	C10H13NO2	L-Homophenylalanine	Amino acids and derivatives	Amino acids and derivatives	943-73-7
mws0014	C10H10O4	Ferulic acid	Phenolic acids	Phenolic acids	537-98-4
mws0017	C7H19N3	Spermidine	Alkaloids	Alkaloids	124-20-9
mws0018	C10H26N4	Spermine	Alkaloids	Alkaloids	71-44-3
mws0024	C7H6O5	Gallic acid	Phenolic acids	Phenolic acids	149-91-7
mws0025	C6H6O3	Pyrogallol	Phenolic acids	Phenolic acids	87-66-1
mws0027	C9H10O5	Syringic acid	Phenolic acids	Phenolic acids	530-57-4
MWS00275g	C9H11NO3	DL-O-tyrosine	Amino acids and derivatives	Amino acids and derivatives	2370-61-8
mws0028	C8H8O4	Vanillic acid	Phenolic acids	Phenolic acids	121-34-6
mws0042	C15H14O7	Epigallocatechin	Flavonoids	Flavanols	970-74-1
mws0044	C15H12O7	Taxifolin(Dihydroquercetin)	Flavonoids	Flavanonols	480-18-2
mws0047	C27H30O14	Apigenin-7-O-neohesperidoside (Rhoifolin)	Flavonoids	Flavones	17306-46-6
mws0048	C21H20O10	Apigenin-8-C-Glucoside (Vitexin)	Flavonoids	Flavones	3681-93-4
mws0054	C15H14O6	Catechin	Flavonoids	Flavanols	154-23-4
mws0056	C21H20O12	Myricetin-3-O-rhamnoside (Myricitrin)	Flavonoids	Flavonols	17912-87-7
mws0059	C27H30O16	Quercetin-3-O-rutinoside (Rutin)	Flavonoids	Flavonols	153-18-4
mws0072	C21H20O10	Apigenin-5-O-glucoside	Flavonoids	Flavones	28757-27-9
mws0089	C21H20O11	Kaempferol-7-O-glucoside	Flavonoids	Flavonols	16290-07-6
mws0091	C21H20O12	Quercetin-3-O-glucoside (Isoquercitrin)	Flavonoids	Flavonols	482-35-9
mws0117	C9H10O4	Homovanillic acid; 4-Hydroxy-3-methoxyphenylacetic acid	Phenolic acids	Phenolic acids	306-08-1
mws0120	C8H20NO6P	Choline Alfoscerate	Lipids	PC	28319-77-9
mws0124	C13H14N2O3	N-(3-Indolylacetyl)-L-alanine	Amino acids and derivatives	Amino acids and derivatives	57105-39-2
mws0126	C26H54NO7P	LysoPC 18:0	Lipids	LPC	19420-57-6
mws0133	C6H6N2O	Nicotinamide	Others	Vitamin	98-92-0
mws0146	C7H7NO2	Nicotinic Acid Methyl Ester(Methyl Nicotinate)	Alkaloids	Pyridine alkaloids	93-60-7
mws0147	C5H10O3	β-Hydroxyisovaleric acid	Organic acids	Organic acids	625-08-1
mws0154	C7H10O5	Shikimic acid	Organic acids	Organic acids	138-59-0
mws0159	C9H8O3	Phenylpyruvic acid	Organic acids	Organic acids	156-06-9
mws0177	C5H4O3	2-Furoic acid	Organic acids	Organic acids	88-14-2
mws0178	C16H18O9	Chlorogenic acid (3-O-Caffeoylquinic acid)*	Phenolic acids	Phenolic acids	327-97-9
mws0179	C17H20O9	Chlorogenic acid methyl ester	Phenolic acids	Phenolic acids	29708-87-0
mws0183	C7H6O4	3,4-Dihydroxybenzoic acid (Protocatechuic acid)	Phenolic acids	Phenolic acids	99-50-3
mws0192	C4H6O4	Succinic acid	Organic acids	Organic acids	110-15-6
mws0193	C7H15N3O3	L-Homocitrulline	Amino acids and derivatives	Amino acids and derivatives	1190-49-4
mws0214	C6H14O6	D-Sorbitol	Others	Saccharides	50-70-4
mws0217	C2H5NO2	L-Glycine	Amino acids and derivatives	Amino acids and derivatives	56-40-6
mws0219	C4H7NO4	L-Aspartic Acid	Amino acids and derivatives	Amino acids and derivatives	56-84-8
mws0221	C6H12N2O4S2	L-Cystine	Amino acids and derivatives	Amino acids and derivatives	56-89-3
mws0232	C17H20N4O6	Riboflavin (Vitamin B2)	Others	Vitamin	83-88-5
mws0237	C9H16O4	Azelaic acid	Organic acids	Organic acids	123-99-9
mws0242	C8H14O4	Suberic Acid	Organic acids	Organic acids	505-48-6
mws0248	C9H12N2O6	Uridine	Nucleotides and derivatives	Nucleotides and derivatives	58-96-8
mws0250	C9H11NO3	L-Tyrosine	Amino acids and derivatives	Amino acids and derivatives	60-18-4
mws0251	C5H6N2O2	Thymine	Nucleotides and derivatives	Nucleotides and derivatives	65-71-4
mws0254	C6H9N3O2	L-Histidine	Amino acids and derivatives	Amino acids and derivatives	71-00-1
mws0255	C4H5N3O	Cytosine	Nucleotides and derivatives	Nucleotides and derivatives	71-30-7
mws0256	C5H11NO2	L-Valine	Amino acids and derivatives	Amino acids and derivatives	72-18-4
mws0260	C6H14N4O2	L-Arginine	Amino acids and derivatives	Amino acids and derivatives	74-79-3
mws0262	C4H6O6	L-Tartaric acid	Organic acids	Organic acids	87-69-4
mws0263	C5H7NO3	5-Oxo-L-Proline	Amino acids and derivatives	Amino acids and derivatives	98-79-3
mws0264	C12H22O11	D-Trehalose*	Others	Saccharides	99-20-7
mws0267	C3H6O4	DL-Glyceric Acid	Organic acids	Organic acids	473-81-4
MWS0274	C9H10O3	DL-3-Phenyllactic acid	Organic acids	Organic acids	828-01-3
mws0275	C4H6O5	L-Malic acid	Organic acids	Organic acids	97-67-6
mws0277	C7H12O6	Quinic Acid	Organic acids	Organic acids	77-95-2
mws0281	C6H8O7	Citric Acid	Organic acids	Organic acids	77-92-9
mws0282	C11H12N2O2	L-Tryptophan	Amino acids and derivatives	Amino acids and derivatives	73-22-3
mws0336	C6H6N2O2	Urocanic acid	Organic acids	Organic acids	104-98-3
mws0341	C6H12O3	2-Hydroxyisocaproic acid	Organic acids	Organic acids	20312-37-2
mws0344	C5H10O6	D-Xylonic acid	Others	Saccharides	526-91-0
mws0359	C15H30O2	Pentadecanoic Acid	Lipids	Free fatty acids	1002-84-2
mws0362	C17H34O2	Heptadecanoic acid	Lipids	Free fatty acids	506-12-7
mws0367	C18H30O2	α-Linolenic Acid	Lipids	Free fatty acids	463-40-1
mws0376	C4H4O4	Fumaric acid	Organic acids	Organic acids	110-17-8
mws0396	C18H34O2	Elaidic Acid	Lipids	Free fatty acids	112-79-8
MWS04412	C8H18N2O2	N(6),N(6)-Dimethyl-L-lysine	Amino acids and derivatives	Amino acids and derivatives	2259-86-1
MWS0442	C18H32O16	Maltotriose*	Others	Saccharides	1109-28-0
MWS04555g	C6H13NO2	D-Allo-Isoleucine	Amino acids and derivatives	Amino acids and derivatives	1509-35-9
MWS04559g	C9H11NO3	3-Hydroxy-L-phenylalanine	Amino acids and derivatives	Amino acids and derivatives	587-33-7
mws0458	C8H8O3	Vanillin; 4-Hydroxy-3-Methoxybenzaldehyde	Phenolic acids	Phenolic acids	121-33-5
mws0467	C9H10O3	3-(4-Hydroxyphenyl)-propionic acid	Phenolic acids	Phenolic acids	501-97-3
mws0473	C5H8O4	2-Methylsuccinic acid*	Organic acids	Organic acids	498-21-5
MWS0552	C15H28O2	Cis-10-Pentadecenoic Acid(C15:1)	Lipids	Free fatty acids	84743-29-3
MWS0559	C6H10O5	1,6-anhydro-β-D-glucose	Others	Saccharides	498-07-7
mws0567	C5H11N3O2	4-Guanidinobutyric acid	Organic acids	Organic acids	463-00-3
mws0572	C5H7N3O	5-Methylcytosine	Nucleotides and derivatives	Nucleotides and derivatives	554-01-8
mws0582	C11H19N3O6S	S-(Methyl)glutathione	Amino acids and derivatives	Amino acids and derivatives	2922-56-7
mws0609	C10H12N5O7P	Guanosine 3',5'-cyclic monophosphate	Nucleotides and derivatives	Nucleotides and derivatives	7665-99-8
MWS0611	C6H12N2O3	D-Alanyl-D-Alanine	Amino acids and derivatives	Amino acids and derivatives	923-16-0
MWS0618	C9H19NO4	Pantothenol	Others	Saccharides	16485-10-2
mws0628	C7H6O2	4-Hydroxybenzaldehyde	Phenolic acids	Phenolic acids	123-08-0
mws0629	C13H16N2O5	L-Aspartyl-L-Phenylalanine	Amino acids and derivatives	Amino acids and derivatives	13433-09-5
mws0636	C18H20N2O3	L-Phenylalanyl-L-phenylalanine	Amino acids and derivatives	Amino acids and derivatives	2577-40-4
mws0639	C7H6O4	2,3-Dihydroxybenzoic Acid	Phenolic acids	Phenolic acids	303-38-8
mws0655	C8H10NO6P	Pyridoxal-5'-phosphate	Others	Vitamin	54-47-7
mws0663	C7H8N4O2	1,7-Dimethylxanthine	Nucleotides and derivatives	Nucleotides and derivatives	611-59-6
mws0668	C10H12N4O6	Xanthosine	Nucleotides and derivatives	Nucleotides and derivatives	146-80-5
mws0671	C4H9NO3	L-Homoserine	Amino acids and derivatives	Amino acids and derivatives	672-15-1
mws0675	C11H15N2O8P	β-Nicotinamide mononucleotide	Nucleotides and derivatives	Nucleotides and derivatives	1094-61-7
mws0677	C12H14N2O2	N-Acetyl-5-hydroxytryptamine	Alkaloids	Plumerane	1210-83-9
mws0715	C13H16N2O4	Phenylacetyl-L-glutamine	Amino acids and derivatives	Amino acids and derivatives	28047-15-6
mws0749	C7H6O3	4-Hydroxybenzoic acid	Phenolic acids	Phenolic acids	99-96-7
mws0751	C13H26O2	Tridecanoic Acid	Lipids	Free fatty acids	638-53-9
mws0752	C11H22O2	Undecylic Acid	Lipids	Free fatty acids	112-37-8
mws0805	C11H19NO9	N-Acetylneuraminic acid	Amino acids and derivatives	Amino acids and derivatives	131-48-6
MWS0811	C6H11NO2	L-Pipecolic Acid	Organic acids	Organic acids	3105-95-1
mws0847	C6H7N5	1-Methyladenine	Nucleotides and derivatives	Nucleotides and derivatives	5142-22-3
mws0852	C20H22N8O5	Methotrexate	Nucleotides and derivatives	Nucleotides and derivatives	59-05-2
mws0856	C21H20O12	Quercetin-4'-O-glucoside (Spiraeoside)	Flavonoids	Flavonols	20229-56-5
mws0863	C5H11O7P	2-Deoxyribose-5'-phosphate	Nucleotides and derivatives	Nucleotides and derivatives	102916-66-5
mws0874	C10H14N5O7P	3'-Adenylic Acid	Nucleotides and derivatives	Nucleotides and derivatives	84-21-9
mws0875	C5H10N2O3S	L-Cysteinyl-L-glycine	Amino acids and derivatives	Amino acids and derivatives	19246-18-5
mws0884	C10H12N5O6P	Cyclic 3',5'-Adenylic acid	Nucleotides and derivatives	Nucleotides and derivatives	60-92-4
mws0885	C7H6O4	2,4-Dihydroxybenzoic acid	Phenolic acids	Phenolic acids	89-86-1
mws0889	C4H8O5	D-Threonic Acid	Others	Saccharides	3909-12-4
mws0913	C21H20O11	Kaempferol-3-O-galactoside (Trifolin)	Flavonoids	Flavonols	23627-87-4
mws0914	C15H12O5	3,5,7-Trihydroxyflavanone (Pinobanksin)	Flavonoids	Flavanonols	548-82-3
mws0917	C17H14O7	3,7-Di-O-methylquercetin	Flavonoids	Flavonols	2068-02-2
mws0919	C21H20O10	Kaempferol-3-O-rhamnoside (Afzelin)(Kaempferin)	Flavonoids	Flavonols	482-39-3
mws0924	C6H10O4	2-Methylglutaric acid	Organic acids	Organic acids	617-62-9
MWS0933	C7H11N3O2	1-Methylhistidine	Amino acids and derivatives	Amino acids and derivatives	332-80-9
MWS0952	C18H40NO5P	Dihydrosphingosine-1-Phosphate	Lipids	Sphingolipids	19794-97-9
mws0976	C9H12N2O6	β-Pseudouridine	Nucleotides and derivatives	Nucleotides and derivatives	1445-07-4
mws0981	C6H5N5O2	Isoxanthopterin	Nucleotides and derivatives	Nucleotides and derivatives	529-69-1
mws0983	C20H39NO2	N-Oleoylethanolamine	Alkaloids	Alkaloids	111-58-0
mws0984	C9H11N5O3	L-Sepiapterin	Nucleotides and derivatives	Nucleotides and derivatives	17094-01-8
mws1015	C15H16O9	Esculin (6,7-Dihydroxycoumarin-6-O-glucoside)*	Lignans and Coumarins	Coumarins	531-75-9
mws1033	C16H14O6	Homoeriodictyol	Flavonoids	Flavanones	446-71-9
mws1038	C11H22N2O4S	Pantetheine	Alkaloids	Alkaloids	496-65-1
mws1051	C15H23N6O5S+	S-Adenosylmethionine	Amino acids and derivatives	Amino acids and derivatives	485-80-3
mws1060	C10H12N4O5	9-(Arabinosyl)hypoxanthine	Nucleotides and derivatives	Nucleotides and derivatives	7013-16-3
mws1073	C27H30O15	Apigenin-6,8-di-C-glucoside (Vicenin-2)	Flavonoids	Flavones	23666-13-9
mws1080	C12H22O11	Galactinol*	Others	Saccharides	3687-64-7
mws1089	C12H23O14P	Sucrose-6-phosphate	Others	Saccharides	-
mws1090	C6H13O9P	Glucose-1-phosphate	Others	Saccharides	59-56-3
mws1155	C6H14O6	D-Mannitol	Others	Saccharides	69-65-8
mws1164	C6H12O6	D-Fructose*	Others	Saccharides	57-48-7
mws1167	C4H4O5	Oxalacetic acid	Organic acids	Organic acids	328-42-7
mws1179	C21H22O10	Naringenin-7-O-glucoside (Prunin)	Flavonoids	Flavanones	529-55-5
mws1189	C6H10O7	D-Galacturonic acid*	Others	Saccharides	685-73-4
mws1195	C10H10O3	p-Coumaric acid methyl ester	Phenolic acids	Phenolic acids	3943-97-3
mws1299	C21H20O11	Luteolin-8-C-glucoside (Orientin)	Flavonoids	Flavones	28608-75-5
mws1329	C21H20O12	Quercetin-7-O-glucoside	Flavonoids	Flavonols	491-50-9
mws1333	C12H22O11	Melibiose*	Others	Saccharides	585-99-9
mws1349	C18H39NO2	Dihydrosphingosine	Lipids	Sphingolipids	764-22-7
mws1358	C6H6O2	Pyrocatechol	Phenolic acids	Phenolic acids	120-80-9
mws1375	C12H21N3O6	Nicotianamine	Alkaloids	Alkaloids	34441-14-0
mws1401	C7H14N2O3	L-Theanine	Amino acids and derivatives	Amino acids and derivatives	3081-61-6
mws1409	C15H22N2O18P2	Uridine-5'-diphosphoglucuronic acid	Nucleotides and derivatives	Nucleotides and derivatives	-
mws1433	C18H19NO4	N-Feruloyltyramine	Alkaloids	Phenolamine	66648-43-9
mws1434	C21H20O10	Apigenin-6-C-glucoside (Isovitexin)	Flavonoids	Flavones	38953-85-4
mws1488	C16H32O2	Palmitic acid	Lipids	Free fatty acids	57-10-3
mws1500	C11H12O2	Ethyl cinnamate	Phenolic acids	Phenolic acids	103-36-6
mws1521	C13H18O7	Salicin	Phenolic acids	Phenolic acids	138-52-3
mws1550	C6H11NO2S	S-Allyl-L-cysteine	Amino acids and derivatives	Amino acids and derivatives	21593-77-1
mws1584	C25H24O12	1,3-O-Dicaffeoylquinic Acid (Cynarin)	Phenolic acids	Phenolic acids	30964-13-7
mws1587	C6H13NO2	L-Norleucine	Amino acids and derivatives	Amino acids and derivatives	327-57-1
mws1589	C18H32O16	D-Panose*	Others	Saccharides	33401-87-5
mws1604	C18H27NO3	Capsaicin	Alkaloids	Phenolamine	404-86-4
mws1608	C21H20O11	Luteolin-6-C-glucoside (Isoorientin)	Flavonoids	Flavones	4261-42-1
MWS1734	C8H8O3	Anisic acid; 4-Methoxybenzoic acid	Phenolic acids	Phenolic acids	100-09-4
MWS1743	C15H20O	alpha-hexylcinnamaldehyde	Phenolic acids	Phenolic acids	101-86-0
MWS1752	C6H12O2	Ethyl butyrate	Organic acids	Organic acids	105-54-4
MWS1771	C10H13NO3	L-Tyrosine methyl ester	Amino acids and derivatives	Amino acids and derivatives	1080-06-4
MWS1784	C6H13N	Cyclohexylamine	Alkaloids	Alkaloids	108-91-8
MWS1789	C9H18O2	Butyl 3-methylbutanoate	Organic acids	Organic acids	109-19-3
MWS1798	C6H8O2	2,4-Hexadienoic acid	Organic acids	Organic acids	110-44-1
MWS1805	C6H15N	Hexylamine	Alkaloids	Alkaloids	111-26-2
MWS1837	C8H15NO2	Tranexamic Acid	Organic acids	Organic acids	1197-18-8
MWS1852	C8H8O2	4-Methoxybenzaldehyde	Phenolic acids	Phenolic acids	123-11-5
MWS1933	C10H11NO3	N-(2-Methylbenzoyl)glycine	Amino acids and derivatives	Amino acids and derivatives	42013-20-7
MWS1962	C10H16O	cis-Citral	Organic acids	Organic acids	5392-40-5
MWS1983	C12H24O11	Maltitol	Others	Saccharides	585-88-6
MWS20021	C20H34O3	8S-HETrE; 8S-Hydroxy-9E,11Z,14Z-Eicosatrienoic Acid	Lipids	Free fatty acids	889573-69-7
MWS201388	C9H15N3O5	Asn-Hyp	Amino acids and derivatives	Amino acids and derivatives	844640-50-2
MWS201400	C16H21N3O3	Val-Trp	Amino acids and derivatives	Amino acids and derivatives	24587-37-9
MWS201421	C14H20N2O3S	Met-Phe	Amino acids and derivatives	Amino acids and derivatives	14492-14-9
MWS201424	C10H19N3O4	Ile-Asn	Amino acids and derivatives	Amino acids and derivatives	59652-59-4
MWS201434	C12H20N4O3	Ile-His	Amino acids and derivatives	Amino acids and derivatives	97284-12-3
MWS201437	C10H18N2O5	Leu-Asp	Amino acids and derivatives	Amino acids and derivatives	32949-40-9
MWS201442	C13H18N2O4	Phe-Thr	Amino acids and derivatives	Amino acids and derivatives	51352-44-4
MWS201447	C12H16N2O3	Phe-Ala	Amino acids and derivatives	Amino acids and derivatives	3918-87-4
MWS20145	C21H22O11	Eriodictyol-7-O-glucoside	Flavonoids	Flavanones	38965-51-4
MWS201458	C15H22N2O3	Phe-Ile	Amino acids and derivatives	Amino acids and derivatives	22951-94-6
MWS201461	C12H25N5O3	Leu-Arg	Amino acids and derivatives	Amino acids and derivatives	26607-15-8
MWS201465	C14H18N2O5	Glu-Phe	Amino acids and derivatives	Amino acids and derivatives	20556-22-3
MWS20147	C21H20O11	Luteolin-3'-O-glucoside	Flavonoids	Flavones	-
MWS201475	C17H24N4O3	Lys-Trp	Amino acids and derivatives	Amino acids and derivatives	50674-18-5
MWS201479	C11H14N2O4	Tyr-Gly	Amino acids and derivatives	Amino acids and derivatives	673-08-5
MWS20148	C21H20O10	Apigenin-4'-O-glucoside	Flavonoids	Flavones	-
MWS201483	C14H18N2O4	Phe-Hyp	Amino acids and derivatives	Amino acids and derivatives	90965-82-5
MWS20156	C19H18O8	Rosmarinic acid methyl ester	Phenolic acids	Phenolic acids	99353-00-1
MWS20187	C16H25NO2	Hydroxy-α-sanshool	Alkaloids	Alkaloids	83883-10-7
MWS2032	C7H8N2O	6-Methylnicotinamide	Alkaloids	Pyridine alkaloids	6960-22-1
MWS2058	C8H8O3	3-Methylsalicylic Acid	Phenolic acids	Phenolic acids	83-40-9
MWS20633g	C9H12NO6P	O-phosphate-L-tyrosine	Amino acids and derivatives	Amino acids and derivatives	21820-51-9
MWS20672	C17H23N3O6	Glu-Phe-Ala	Amino acids and derivatives	Amino acids and derivatives	-
MWS2070	C10H12O3	Propyl 4-hydroxybenzoate	Phenolic acids	Phenolic acids	94-13-3
MWS2085	C6H12O2	Ethyl isobutyrate	Organic acids	Organic acids	97-62-1
MWS2091	C8H10O	1-Phenylethanol	Phenolic acids	Phenolic acids	98-85-1
MWS2099	C8H8O2	4-Methylbenzoic acid	Phenolic acids	Phenolic acids	99-94-5
mws2108	C16H18O9	Cryptochlorogenic acid (4-O-Caffeoylquinic acid)	Phenolic acids	Phenolic acids	905-99-7
mws2118	C21H24O10	Phloretin-2'-O-glucoside (Phlorizin)	Flavonoids	Chalcones	60-81-1
mws2120	C13H8O8	Brevifolin carboxylic acid	Phenolic acids	Phenolic acids	18490-95-4
mws2124	C2H5O6P	2-Phosphoglycolate	Organic acids	Organic acids	13147-57-4
mws2182	C18H29NO3	Dihydrocapsaicin	Alkaloids	Phenolamine	19408-84-5
mws2212	C9H8O4	Caffeic acid	Phenolic acids	Phenolic acids	331-39-5
mws2216	C17H27NO3	Nordihydrocapsaicin	Alkaloids	Phenolamine	28789-35-7
mws2368	C8H10O2	Tyrosol; 4-Hydroxyphenylethanol	Phenolic acids	Phenolic acids	501-94-0
MWS2413	C5H9NO3	N-acetyl-beta-alanine	Amino acids and derivatives	Amino acids and derivatives	3025-95-4
MWS2426	C16H19N3O5	Tryptophan glutamic acid	Amino acids and derivatives	Amino acids and derivatives	36099-95-3
MWS2442	C6H13O9P	D-Fructose 6-Phosphate	Others	Saccharides	643-13-0
mws2608	C8H15NO6	N-Acetyl-D-galactosamine	Others	Saccharides	1811-31-0
mws2623	C18H34O2	11-Octadecanoic acid(Vaccenic acid)	Lipids	Free fatty acids	506-17-2
mws2628	C5H11NO2	N-Methyl-4-aminobutyric acid	Organic acids	Organic acids	1119-48-8
MWS2687	C20H32O3	16-HETE; 16-Hydroxy-5,8,11,14-eicosatetraenoic acid	Lipids	Free fatty acids	128914-46-5
MWS2910	C10H15N3O4	5-Methyl-2'-Deoxycytidine	Nucleotides and derivatives	Nucleotides and derivatives	838-07-3
MWS2984	C4H4N6O	8-Azaguanine	Nucleotides and derivatives	Nucleotides and derivatives	134-58-7
MWS3036	C5H8O5	3-Hydroxyglutaric acid	Organic acids	Organic acids	638-18-6
MWS3136	C8H8O4	4-Methoxysalicylic Acid	Phenolic acids	Phenolic acids	2237-36-7
mws4053	C30H48O3	3-Hydroxyurs-12-en-28-oic acid (Ursolic acid)	Terpenoids	Triterpene	77-52-1
mws4085	C11H12O5	Sinapic acid	Phenolic acids	Phenolic acids	530-59-6
mws4134	C20H32N6O12S2	Oxiglutatione	Amino acids and derivatives	Amino acids and derivatives	27025-41-8
mws4167	C21H18O12	Luteolin-7-O-glucuronide	Flavonoids	Flavones	29741-10-4
mws4175	C6H8O6	D-Glucurono-6,3-lactone	Others	Saccharides	32449-92-6
mws4176	C12H16N2O3	L-Alanyl-L-Phenylalanine	Amino acids and derivatives	Amino acids and derivatives	3061-90-3
mws4183	C20H18O11	Quercetin-3-O-arabinoside	Flavonoids	Flavonols	22255-13-6
MWS4285	C3H6O3	L-Lactic Acid	Organic acids	Organic acids	79-33-4
MWS4296	C11H14N2O3	Glycylphenylalanine	Amino acids and derivatives	Amino acids and derivatives	3321-03-7
MWS4301	C8H8O3	3-hydroxyphenylacetic acid	Phenolic acids	Phenolic acids	621-37-4
MWS4303	C8H8O	4-hydroxystyrene	Phenolic acids	Phenolic acids	2628-17-3
MWS4309	C13H15N3O3	Glycyl-tryptophan	Amino acids and derivatives	Amino acids and derivatives	2390-74-1
MWS4354	C11H15N5O4	N6-methyladenosine	Nucleotides and derivatives	Nucleotides and derivatives	1867-73-8
MWS4471	C6H10N2O4	N-Alpha-Acetyl-L-Asparagine	Amino acids and derivatives	Amino acids and derivatives	4033-40-3
mws4516	C5H7NO3	Pyroglutamic acid	Amino acids and derivatives	Amino acids and derivatives	4042-36-8
MWS4525	C6H7N5O	6-O-methylguanine	Nucleotides and derivatives	Nucleotides and derivatives	20535-83-5
mws5035	C15H22N2O3	L-Leucyl-L-phenylalanine	Amino acids and derivatives	Amino acids and derivatives	56217-82-4
mws5037	C9H18N2O3	L-Alanyl-L-leucine	Amino acids and derivatives	Amino acids and derivatives	3303-34-2
mws5042	C11H14N2O3	L-Glycyl-L-phenylalanine	Amino acids and derivatives	Amino acids and derivatives	721-66-4
MWS5083	C17H21N4O9P	Flavin Single Nucleotide(FMN)	Nucleotides and derivatives	Nucleotides and derivatives	6184-17-4
MWS5164	C8H18N4O2	N,N'-Dimethylarginine;SDMA	Amino acids and derivatives	Amino acids and derivatives	30344-00-4
MWS5173	C4H5N3O	Isocytosine	Nucleotides and derivatives	Nucleotides and derivatives	108-53-2
MWS5206	C9H10O4	4-Hydroxyphenyllactic Acid	Phenolic acids	Phenolic acids	306-23-0
MWS5231	C13H24O4	Tridecanedioic acid	Lipids	Free fatty acids	505-52-2
MWS5235	C18H36O3	12-Hydroxyoctadecanoic acid	Lipids	Free fatty acids	106-14-9
MWS80006	C18H32O4	9-Hydroperoxy-9Z,11E-Octadecadienoic Acid	Lipids	Free fatty acids	-
MWS80007	C18H32O4	13-Hydroperoxy-9Z,11E-octadecadienoic acid	Lipids	Free fatty acids	23017-93-8
MWSHY0031	C21H18O11	Apigenin-7-O-glucuronide	Flavonoids	Flavones	29741-09-1
MWSHY0049	C16H14O6	Hesperetin	Flavonoids	Flavanones	520-33-2
MWSHY0061	C27H30O15	Kaempferol-3-O-neohesperidoside	Flavonoids	Flavonols	32602-81-6
MWSHY0064	C28H32O16	Isorhamnetin-3-O-neohesperidoside	Flavonoids	Flavonols	55033-90-4
MWSHY0132	C21H20O11	Quercetin-3-O-rhamnoside(Quercitrin)	Flavonoids	Flavonols	522-12-3
MWSHY0137	C15H12O5	Naringenin (5,7,4'-Trihydroxyflavanone)	Flavonoids	Flavanones	480-41-1
MWSHY0162	C27H30O17	Quercetin-3-O-sophoroside (Baimaside)	Flavonoids	Flavonols	18609-17-1
MWSHY0199	C28H24O16	Quercetin-3-O-(6''-O-galloyl)galactoside	Flavonoids	Flavonols	53171-28-1
MWSmce017	C9H6O4	Daphnetin	Lignans and Coumarins	Coumarins	486-35-1
MWSmce040	C8H8O3	Isovanillin	Phenolic acids	Phenolic acids	621-59-0
MWSmce064	C16H14O6	Hematoxylin	Phenolic acids	Phenolic acids	517-28-2
MWSmce083	C11H12O4	Ferulic acid methyl ester	Phenolic acids	Phenolic acids	2309-07-1
MWSmce089	C17H17NO3	p-Coumaroyltyramine	Alkaloids	Phenolamine	36417-86-4
MWSmce098	C17H27NO3	Nonivamide	Alkaloids	Phenolamine	2444-46-4
MWSmce116	C10H13N5O3	5'-Deoxyadenosine	Nucleotides and derivatives	Nucleotides and derivatives	4754-39-6
MWSmce165	C6H14O5	L-Fucitol	Others	Saccharides	13074-06-1
MWSmce183	C8H8O3	D-Mandelic acid	Organic acids	Organic acids	611-71-2
MWSmce190	C6H13NO3	4-Hydroxy-L-Isoleucine	Amino acids and derivatives	Amino acids and derivatives	781658-23-9
MWSmce199	C5H10O5	L-Xylose	Others	Saccharides	609-06-3
MWSmce248	C9H8O3	3-Hydroxycinnamic Acid*	Phenolic acids	Phenolic acids	14755-02-3
MWSmce254	C7H8O3	Ethyl maltol	Phenolic acids	Phenolic acids	4940-11-8
MWSmce257	C9H17NO5	D-Pantothenic Acid	Others	Vitamin	79-83-4
MWSmce278	C21H26O3	Acitretin	Others	Vitamin	55079-83-9
MWSmce284	C8H10O3	3,4-Dimethoxyphenol	Phenolic acids	Phenolic acids	2033-89-8
MWSmce295	C9H12N2O6	1-beta-D-Arabinofuranosyluracil	Nucleotides and derivatives	Nucleotides and derivatives	3083-77-0
MWSmce326	C9H17N4O9P	AICAR phosphate (Acadesine phosphate)	Nucleotides and derivatives	Nucleotides and derivatives	681006-28-0
MWSmce329	C9H12O4	Antiarol; 3,4,5-Trimethoxyphenol	Phenolic acids	Phenolic acids	642-71-7
MWSmce339	C10H10O3	2-Methoxycinnamic acid	Phenolic acids	Phenolic acids	6099-03-2
MWSmce414	C16H25NO2	Hydroxy-β-Sanshool	Alkaloids	Alkaloids	97465-69-5
MWSmce466	C8H8O2	4-Hydroxyacetophenone	Phenolic acids	Phenolic acids	99-93-4
MWSmce480	C8H15NO	Tropine	Alkaloids	Tropan alkaloids	120-29-6
MWSmce486	C18H32O16	Manninotriose*	Others	Saccharides	13382-86-0
MWSmce501	C8H8O4	Protocatechuic Acid Methyl Ester	Phenolic acids	Phenolic acids	2150-43-8
MWSmce528	C9H10O3	2,3-Dimethoxybenzaldehyde	Phenolic acids	Phenolic acids	86-51-1
MWSmce585	C4H9NO2	Methyl 3-aminopropanoate	Amino acids and derivatives	Amino acids and derivatives	4138-35-6
MWSmce591	C15H22O2	Curcumenol	Terpenoids	Sesquiterpenoids	19431-84-6
MWSmce613	C14H26N4O11P2	Citicoline	Nucleotides and derivatives	Nucleotides and derivatives	987-78-0
MWSmce663	C8H10O3	Vanillyl alcohol	Phenolic acids	Phenolic acids	498-00-0
MWSmce668	C10H16N5O13P3	ATP; Adenosine 5'-Triphosphate	Nucleotides and derivatives	Nucleotides and derivatives	56-65-5
MWSmce675	C12H16O7	Arbutin	Phenolic acids	Phenolic acids	497-76-7
MWSmce689	C19H32O2	Methyl linolenate	Lipids	Free fatty acids	301-00-8
MWSmce690	C6H8O6	Erythorbic Acid; Isoascorbic Acid	Others	Vitamin	89-65-6
MWSmce692	C18H30O2	γ-Linolenic Acid	Lipids	Free fatty acids	506-26-3
MWSmce706	C5H8N2O2	Cyclo(Ala-Gly)	Amino acids and derivatives	Amino acids and derivatives	4526-77-6
MWSmce709	C9H7N	Isoquinoline	Alkaloids	Isoquinoline alkaloids	119-65-3
MWSslk026	C17H21NO4	Scopolamine	Alkaloids	Tropan alkaloids	51-34-3
MWSslk066	C8H8O4	3-Hydroxy-4-methoxybenzoic acid; Isovanillic Acid	Phenolic acids	Phenolic acids	645-08-9
MWSslk097	C10H10O4	Dimethyl phthalate	Phenolic acids	Phenolic acids	131-11-3
MWSslk102	C5H3ClN4	6-Chloropurine	Nucleotides and derivatives	Nucleotides and derivatives	87-42-3
MWSslk106	C8H11N	2-Phenylethylamine	Alkaloids	Benzylphenylethylamine alkaloids	156-28-5
MWSslk120	C11H13NO3	N-Acetyl-DL-phenylalanine	Amino acids and derivatives	Amino acids and derivatives	2901-75-9
MWSslk132	C16H30O4	Hexadecanedioic acid	Lipids	Free fatty acids	505-54-4
MWSslk133	C14H26O4	1,14-Tetradecanedioic Acid	Lipids	Free fatty acids	821-38-5
MWSslk140	C7H13NO3S	N-Acetyl-L-Methionine	Amino acids and derivatives	Amino acids and derivatives	65-82-7
MWSslk154	C12H20O7	Triethyl citrate	Organic acids	Organic acids	77-93-0
MWSslk254	C27H30O15	Kaempferol-3-O-glucorhamnoside	Flavonoids	Flavonols	40437-72-7
MWStz038	C36H36N2O8	Grossamide	Alkaloids	Phenolamine	80510-06-1
MWStz070	C9H11NO3	N-(2-Hydroxy-4-methoxyphenyl)acetamide	Alkaloids	Phenolamine	58469-06-0
MWStz083	C10H16N2O2	Cyclo(D-Val-L-Pro)	Amino acids and derivatives	Amino acids and derivatives	27483-18-7
MWStz091	C8H12N2O2	Cyclo(L-Ala-L-Pro)	Amino acids and derivatives	Amino acids and derivatives	36357-32-1
MWStz135	C8H15NO	Pseudotropine	Alkaloids	Tropan alkaloids	135-97-7
MWStz202	C20H20N2O4	cis-Moschamine	Alkaloids	Plumerane	193224-24-7
MWStz205	C14H16N2O2	Cyclo(D-Phe-L-Pro)	Amino acids and derivatives	Amino acids and derivatives	26488-24-4
MWStz221	C18H19NO4	N-Cis-Feruloyltyramine	Alkaloids	Phenolamine	80510-09-4
MWStz261	C11H18N2O2	Cyclo(D-Leu-L-Pro)	Amino acids and derivatives	Amino acids and derivatives	36238-67-2
MWStz279	C13H10N2O3	1-Methoxycarbonyl-β-Carboline-N-Oxide	Alkaloids	Plumerane	74690-74-7
NK10246260	C9H7NO2	2,4-Dihydroxyquinoline*	Alkaloids	Quinoline alkaloids	86-95-3
NK10251888	C8H18N4O2	NG,NG-Dimethyl-L-arginine	Amino acids and derivatives	Amino acids and derivatives	30315-93-6
NK10253223	C8H9NO3	2-Amino-3-methoxybenzoic acid	Phenolic acids	Phenolic acids	3177-80-8
NK10264324	C6H6O3	Phloroglucinol; 1,3,5-Benzenetriol	Phenolic acids	Phenolic acids	108-73-6
pma0110	C18H22O10	4-O-Sinapoylquinic acid	Phenolic acids	Phenolic acids	-
pma0134	C4H8O4	D-Threose	Others	Saccharides	95-43-2
pma0675	C8H8O3	o-Anisic acid	Phenolic acids	Phenolic acids	579-75-9
pma1751	C12H15NO7	N-(beta-D-Glucosyl)nicotinate	Others	Vitamin	-
pma3101	C11H14NO6+	Nicotinate D-ribonucleoside	Others	Vitamin	17720-18-2
pma3724	C17H20O9	1-O-Feruloylquinic acid	Phenolic acids	Phenolic acids	-
pma6455	C5H11O8P	Ribulose-5-phosphate	Others	Saccharides	4300-28-1
pma6460	C16H18O8	4-O-p-Coumaroylquinic acid	Phenolic acids	Phenolic acids	32451-86-8
pmb0034	C10H16N2O7	L-α-Glutamyl-L-Glutamic Acid	Amino acids and derivatives	Amino acids and derivatives	3929-61-1
pmb0197	C11H15N5O5	N7-Methylguanosine	Nucleotides and derivatives	Nucleotides and derivatives	20244-86-4
pmb0323n	C13H18N2O3	N-Caffeoylputrescine	Alkaloids	Phenolamine	29554-26-5
pmb0374	C5H5N5	2-Aminopurine	Nucleotides and derivatives	Nucleotides and derivatives	452-06-2
pmb0382	C19H14O6	O-Feruloyl 4-hydroxycoumarin	Lignans and Coumarins	Coumarins	-
pmb0464	C16H27NO14	L-Aspartic acid-O-diglucoside	Amino acids and derivatives	Amino acids and derivatives	-
pmb0468	C6H11NO3S	N-Formyl-L-Methionine	Amino acids and derivatives	Amino acids and derivatives	4289-98-9
pmb0484	C5H14NO+	Choline	Alkaloids	Alkaloids	62-49-7
pmb0490	C13H18N2O2	p-Coumaroylputrescine	Alkaloids	Phenolamine	34136-53-3
pmb0496	C15H22N4O3	N-Feruloylagmatine	Alkaloids	Phenolamine	-
pmb0498	C16H24N4O4	Sinapoylagmatine	Alkaloids	Phenolamine	-
pmb0501	C5H14N4	Agmatine	Alkaloids	Alkaloids	306-60-5
pmb0502	C16H25N3O2	p-Coumaroylspermidine	Alkaloids	Phenolamine	-
pmb0508	C14H20N4O2	p-Coumaroylagmatine	Alkaloids	Phenolamine	7295-86-5
pmb0530	C21H27N7O14P2	Nicotinic acid adenine dinucleotide	Nucleotides and derivatives	Nucleotides and derivatives	53-84-9
pmb0532	C10H13N4O8P	Inosine 5'-monophosphate	Nucleotides and derivatives	Nucleotides and derivatives	131-99-7
pmb0566	C26H28O15	Luteolin-7-O-glucoside-5-O-arabinoside	Flavonoids	Flavones	-
pmb0571	C26H28O14	Apigenin-7-O-(2''-glucosyl)arabinoside	Flavonoids	Flavones	-
pmb0578	C32H30O15	Luteolin-7-O-(6''-sinapoyl)glucoside	Flavonoids	Flavones	-
pmb0639	C33H40O20	Apigenin-8-C-glucoside-7-O-Sophoroside	Flavonoids	Flavones	-
pmb0706	C30H32O20	Quercetin-3-O-(6''-O-malonyl)glucosyl-5-O-glucoside	Flavonoids	Flavonols	-
pmb0709	C30H32O20	Quercetin-7-O-(6''-malonyl)glucosyl-5-O-glucoside	Flavonoids	Flavonols	-
pmb0751	C16H16O7	Trans-5-O-(p-Coumaroyl)shikimate	Phenolic acids	Phenolic acids	-
pmb0752	C17H20O9	3-O-Feruloylquinic acid	Phenolic acids	Phenolic acids	1899-29-2
pmb0758	C24H26O11	Anisic acid-O-feruloyl glucoside	Phenolic acids	Phenolic acids	-
pmb0770	C20H20N2O4	N-Feruloylserotonin	Alkaloids	Plumerane	68573-23-9
pmb0789	C14H21NO8	Pyridoxine-5'-O-glucoside	Others	Vitamin	-
pmb0790	C20H31NO13	Pyridoxine-5'-O-diglucoside	Others	Vitamin	-
pmb0801	C14H19NO9	4-Pyridoxic acid-O-glucoside	Others	Vitamin	-
pmb0803	C24H29NO11	Pyridoxine-5'-O-(6''-feruloyl)glucoside	Others	Vitamin	-
pmb0854	C26H48NO7P	LysoPC 18:3	Lipids	LPC	-
pmb0855	C24H50NO7P	LysoPC 16:0	Lipids	LPC	17364-16-8
pmb0863	C24H46NO7P	LysoPC 16:2(2n isomer)	Lipids	LPC	-
pmb0864	C19H40NO7P	LysoPE 14:0	Lipids	LPE	-
pmb0865	C26H48NO7P	LysoPC 18:3(2n isomer)	Lipids	LPC	-
pmb0874	C23H44NO7P	LysoPE 18:2(2n isomer)	Lipids	LPE	-
pmb0876	C21H44NO7P	LysoPE 16:0	Lipids	LPE	53862-35-4
pmb0881	C23H44NO7P	LysoPE 18:2	Lipids	LPE	-
pmb0952	C12H17N4OS+	Thiamine (Vitamin B1)	Others	Vitamin	70-16-6
pmb0981	C10H14N5O7P	Adenosine 5'-monophosphate	Nucleotides and derivatives	Nucleotides and derivatives	61-19-8
pmb0998	C10H14N5O8P	Guanosine 5'-monophosphate	Nucleotides and derivatives	Nucleotides and derivatives	85-32-5
pmb1096	C8H7N	Indole	Alkaloids	Plumerane	120-72-9
pmb1207	C19H14O6	O-Feruloyl 3-hydroxycoumarin	Lignans and Coumarins	Coumarins	-
pmb1283	C18H33N5O6S	L-Glutaminyl-L-valyl-L-valyl-L-cysteine	Amino acids and derivatives	Amino acids and derivatives	-
pmb1562	C21H34O4	1-Stearidonoyl-Glycerol	Lipids	Glycerol ester	-
pmb1912	C20H23N7O7	10-Formyltetrahydrofolic Acid	Alkaloids	Alkaloids	2800-34-2
pmb2221	C18H39NO3	4-Hydroxysphinganine	Lipids	Sphingolipids	554-62-1
pmb2260	C23H46NO7P	LysoPC 15:1	Lipids	LPC	-
pmb2319	C23H48NO7P	LysoPC 15:0	Lipids	LPC	108273-89-8
pmb2406	C25H52NO7P	LysoPC 17:0	Lipids	LPC	50930-23-9
pmb2507	C5H11O7P	2-Deoxyribose-1-phosphate	Nucleotides and derivatives	Nucleotides and derivatives	17210-42-3
pmb2554	C23H30O14	5-O-Feruloyl quinic acid glucoside	Phenolic acids	Phenolic acids	-
pmb2591	C13H14N2O3	N-Acetyl-L-Tryptophan	Amino acids and derivatives	Amino acids and derivatives	1218-34-4
pmb2640	C12H24O2	Dodecanoic acid (Lauric acid)	Lipids	Free fatty acids	143-07-7
pmb2643	C14H26O2	Myristoleic acid	Lipids	Free fatty acids	544-64-9
pmb2654	C19H27NO12	Anthranilate-1-O-Sophoroside	Phenolic acids	Phenolic acids	-
pmb2657	C10H18N4O6	Argininosuccinic acid	Organic acids	Organic acids	2387-71-5
pmb2786	C18H30O3	9-Hydroxy-10,12,15-octadecatrienoic acid	Lipids	Free fatty acids	89886-42-0
pmb2799	C18H32O3	12,13-Epoxy-9-Octadecenoic Acid	Lipids	Free fatty acids	6799-85-5
pmb2819	C27H38O19	O-Caffeoyl maltotriose	Phenolic acids	Phenolic acids	-
pmb2826	C5H8O5	L-Citramalic acid	Organic acids	Organic acids	6236-09-5
pmb2855	C11H20N2O8	L-Glutamine-O-glycoside	Amino acids and derivatives	Amino acids and derivatives	-
pmb2922	C15H24N2O17P2	Uridine 5'-diphospho-D-glucose	Nucleotides and derivatives	Nucleotides and derivatives	133-89-1
pmb2936	C28H32O14	Disinapoyl glucoside	Phenolic acids	Phenolic acids	-
pmb3006	C21H20O10	Apigenin-7-O-glucoside(Cosmosiin)	Flavonoids	Flavones	578-74-5
pmb3061	C22H28O13	5-O-p-Coumaroylquinic acid O-glucoside	Phenolic acids	Phenolic acids	-
pmb3064	C22H28O13	3-O-p-Coumaroylquinic acid-O-glucoside	Phenolic acids	Phenolic acids	-
pmb3068	C16H18O8	1-O-p-Coumaroylquinic acid	Phenolic acids	Phenolic acids	-
pmb3074	C16H18O8	5-O-p-Coumaroylquinic acid*	Phenolic acids	Phenolic acids	1899-30-5
pmb3081	C6H11PO11	Glucarate O-Phosphoric acid	Others	Saccharides	-
pmb3101	C7H12O5	2-Isopropylmalic Acid	Organic acids	Organic acids	49601-06-1
pmb3142	C13H16O8	Salicylic acid-2-O-glucoside	Phenolic acids	Phenolic acids	10366-91-3
pmb4777	C16H18O8	4-Hydroxy-7-methoxycoumarin-β-rhamnoside	Lignans and Coumarins	Coumarins	-
pmc0066	C10H13N4O7P	2'-Deoxyinosine-5'-monophosphate	Nucleotides and derivatives	Nucleotides and derivatives	3393-18-8
pmc0281	C15H21N5O8	Ribosyladenosine	Nucleotides and derivatives	Nucleotides and derivatives	-
pmd0130	C22H46NO7P	LysoPC 14:0	Lipids	LPC	20559-16-4
pmd0132	C24H50NO7P	LysoPC 16:0(2n isomer)	Lipids	LPC	-
pmd0136	C26H54NO7P	LysoPC 18:0(2n isomer)	Lipids	LPC	-
pme0006	C5H9NO2	L-Proline	Amino acids and derivatives	Amino acids and derivatives	147-85-3
pme0008	C6H13N3O3	L-Citrulline	Amino acids and derivatives	Amino acids and derivatives	372-75-8
pme0014	C5H9NO4	L-Glutamic acid	Amino acids and derivatives	Amino acids and derivatives	56-86-0
pme0021	C9H11NO2	L-Phenylalanine	Amino acids and derivatives	Amino acids and derivatives	63-91-2
pme0026	C6H14N2O2	L-Lysine	Amino acids and derivatives	Amino acids and derivatives	56-87-1
pme0033	C5H4N4O	Hypoxanthine	Nucleotides and derivatives	Nucleotides and derivatives	68-94-0
pme0040	C5H5N5	Adenine	Nucleotides and derivatives	Nucleotides and derivatives	73-24-5
pme0048	C2H7NO2S	2-Aminoethanesulfinic acid	Organic acids	Organic acids	300-84-5
pme0057	C4H9NO2S	L-Homocysteine	Amino acids and derivatives	Amino acids and derivatives	6027-13-0
pme0075	C7H11NO5	N-Acetyl-L-glutamic acid	Amino acids and derivatives	Amino acids and derivatives	1188-37-0
pme0088	C15H10O6	Luteolin (5,7,3',4'-Tetrahydroxyflavone)	Flavonoids	Flavones	491-70-3
pme0116	C9H14N4O3	L-Carnosine	Amino acids and derivatives	Amino acids and derivatives	305-84-0
pme0122	C8H16N2O3	N6-Acetyl-L-lysine	Amino acids and derivatives	Amino acids and derivatives	692-04-6
pme0137	C7H12N2O4	N-Acetyl-L-Glutamine	Amino acids and derivatives	Amino acids and derivatives	2490-97-3
pme0152	C5H8N2O2	5,6-Dihydro-5-methyluracil	Nucleotides and derivatives	Nucleotides and derivatives	696-04-8
pme0166	C6H6N4O2	1-Methylxanthine	Nucleotides and derivatives	Nucleotides and derivatives	6136-37-4
pme0170	C8H16N4O3	N-Acetyl-L-Arginine	Amino acids and derivatives	Amino acids and derivatives	155-84-0
pme0183	C5H5N5O	Isoguanine	Nucleotides and derivatives	Nucleotides and derivatives	3373-53-3
pme0193	C5H10N2O3	L-Glutamine	Amino acids and derivatives	Amino acids and derivatives	56-85-9
pme0195	C3H7NO2S	L-Cysteine	Amino acids and derivatives	Amino acids and derivatives	52-90-4
pme0220	C13H20O3	Methyl jasmonate	Organic acids	Organic acids	1211-29-6
pme0230	C10H13N5O4	Adenosine	Nucleotides and derivatives	Nucleotides and derivatives	58-61-7
pme0241	C7H6O2	Benzoic acid	Phenolic acids	Phenolic acids	65-85-0
pme0253	C8H15NO3	N-Acetyl-L-leucine	Amino acids and derivatives	Amino acids and derivatives	1188-21-2
pme0256	C5H4N4O2	Xanthine	Nucleotides and derivatives	Nucleotides and derivatives	69-89-6
pme0257	C4H4N2O2	Uracil	Nucleotides and derivatives	Nucleotides and derivatives	66-22-8
pme0274	C6H13NO2	6-Aminocaproic acid	Organic acids	Organic acids	60-32-2
pme0282	C8H6O4	Phthalic acid	Phenolic acids	Phenolic acids	88-99-3
pme0368	C27H30O14	Apigenin-7-O-rutinoside (Isorhoifolin)	Flavonoids	Flavones	552-57-8
pme0460	C15H14O6	Epicatechin	Flavonoids	Flavanols	490-46-0
pme0490	C6H5NO2	Nicotinic acid (Vitamin B3)	Others	Vitamin	59-67-6
pme0500	C18H32O16	D-Melezitose*	Others	Saccharides	597-12-6
pme0519	C12H22O11	D-Sucrose*	Others	Saccharides	57-50-1
pme0534	C6H12O7	Gluconic acid	Others	Saccharides	526-95-4
pme1002	C8H11NO	L-Tyramine	Alkaloids	Alkaloids	51-67-2
pme1021	C6H10O6	D-Glucono-1,5-lactone	Others	Saccharides	90-80-2
pme1086	C10H17N3O6S	Glutathione reduced form	Amino acids and derivatives	Amino acids and derivatives	70-18-8
pme1109	C5H5N5O	Guanine	Nucleotides and derivatives	Nucleotides and derivatives	73-40-5
pme1119	C10H12N4O5	Inosine	Nucleotides and derivatives	Nucleotides and derivatives	58-63-9
pme1173	C5H4N4O	Allopurinol	Nucleotides and derivatives	Nucleotides and derivatives	315-30-0
pme1178	C10H13N5O5	Guanosine	Nucleotides and derivatives	Nucleotides and derivatives	118-00-3
pme1184	C10H13N5O4	2'-Deoxyguanosine	Nucleotides and derivatives	Nucleotides and derivatives	961-07-9
pme1194	C9H13N3O4	2'-Deoxycytidine	Nucleotides and derivatives	Nucleotides and derivatives	951-77-9
pme1210	C5H11NO2S	L-Methionine	Amino acids and derivatives	Amino acids and derivatives	63-68-3
pme1228	C11H12N2O3	5-Hydroxy-L-tryptophan	Amino acids and derivatives	Amino acids and derivatives	56-69-9
pme1266	C6H6N4O2	3-Methylxanthine	Nucleotides and derivatives	Nucleotides and derivatives	1076-22-8
pme1286	C14H20N6O5S	S-(5'-Adenosy)-L-homocysteine	Amino acids and derivatives	Amino acids and derivatives	979-92-0
pme1292	C8H8O4	Homogentisic acid	Phenolic acids	Phenolic acids	451-13-8
pme1306	C8H12NO6P	Pyridoxine-5'-phosphate	Others	Vitamin	447-05-2
pme1373	C9H14N3O7P	2'-Deoxycytidine-5'-monophosphate	Nucleotides and derivatives	Nucleotides and derivatives	1032-65-1
pme1383	C8H11NO3	Pyridoxine	Others	Vitamin	65-23-6
pme1439	C9H8O3	p-Coumaric acid	Phenolic acids	Phenolic acids	501-98-4
pme1474	C11H15N5O3S	5'-Deoxy-5'-(methylthio)adenosine	Nucleotides and derivatives	Nucleotides and derivatives	2457-80-9
pme1598	C22H24O11	Hesperetin-5-O-glucoside	Flavonoids	Flavanones	69651-80-5
pme1611	C21H22O10	Isohemiphloin	Flavonoids	Flavanones	3682-02-8
pme1816	C16H18O9	Neochlorogenic acid (5-O-Caffeoylquinic acid)*	Phenolic acids	Phenolic acids	906-33-2
pme1936	C4H7N3O	Creatinine	Organic acids	Organic acids	60-27-5
pme1974	C3H4O3	Pyruvic acid	Organic acids	Organic acids	127-17-3
pme1975	C3H4O4	Malonic acid	Organic acids	Organic acids	141-82-2
pme1987	C3H7NO2	L-Alanine	Amino acids and derivatives	Amino acids and derivatives	56-41-7
pme2024	C10H12N2O	Serotonin	Alkaloids	Plumerane	50-67-9
pme2060	C10H13N5	N6-Isopentenyladenine	Nucleotides and derivatives	Nucleotides and derivatives	2365-40-4
pme2117	C10H15N5O10P2	Adenosine 5'-diphosphate	Nucleotides and derivatives	Nucleotides and derivatives	58-64-0
pme2165	C5H4N2O4	Orotic acid (Vitamin B13)	Others	Vitamin	65-86-1
pme2244	C11H11NO2	3-Indolepropionic acid	Alkaloids	Plumerane	830-96-6
pme2289	C20H30O	Retinol (Vitamin A1)	Others	Vitamin	68-26-8
pme2362	C8H8O3	Mandelic acid	Phenolic acids	Phenolic acids	90-64-2
pme2380	C5H6O5	α-Ketoglutaric acid	Organic acids	Organic acids	328-50-7
pme2459	C21H20O11	Luteolin-7-O-glucoside (Cynaroside)	Flavonoids	Flavones	5373-11-5
pme2529	C6H12O5	1,5-Anhydro-D-glucitol	Others	Saccharides	154-58-5
pme2559	C6H9NO5	N-Acetyl-L-Aspartic Acid	Amino acids and derivatives	Amino acids and derivatives	997-55-7
pme2563	C8H14N2O5S	γ-Glu-Cys	Amino acids and derivatives	Amino acids and derivatives	636-58-8
pme2566	C8H14N2O5	5-L-Glutamyl-L-amino acid	Amino acids and derivatives	Amino acids and derivatives	5875-41-2
pme2589	C6H8O5	2-Oxoadipic acid	Organic acids	Organic acids	3184-35-8
pme2596	C8H9NO4	4-Pyridoxic acid	Others	Vitamin	82-82-6
pme2598	C8H8O4	3,4-Dihydroxybenzeneacetic acid	Phenolic acids	Phenolic acids	102-32-9
pme2601	C3H6O3	3-Hydroxypropanoic acid	Organic acids	Organic acids	503-66-2
pme2602	C3H8NO6P	O-Phospho-L-serine	Amino acids and derivatives	Amino acids and derivatives	407-41-0
pme2617	C5H11NO3S	L-Methionine Sulfoxide	Amino acids and derivatives	Amino acids and derivatives	3226-65-1
pme2651	C21H28N7O17P3	NADP (Nicotinamide adenine dinucleotide phosphate)	Nucleotides and derivatives	Nucleotides and derivatives	53-59-8
pme2743	C10H11NO3	N-Phenylacetylglycine	Amino acids and derivatives	Amino acids and derivatives	500-98-1
pme2746	C27H33N9O15P2	Riboflavin 5'-Adenosine Diphosphate	Nucleotides and derivatives	Nucleotides and derivatives	146-14-5
pme2761	C5H6O6	4-Hydroxy-2-oxoglutaric acid	Organic acids	Organic acids	1187-99-1
pme2814	C20H30O	11-Cis-Retinol	Others	Vitamin	22737-96-8
pme2890	C8H16N2O4S2	L-Homocystine	Amino acids and derivatives	Amino acids and derivatives	626-72-2
pme2914	C6H10O5	3-Hydroxy-3-methylpentane-1,5-dioic acid	Amino acids and derivatives	Amino acids and derivatives	503-49-1
pme2960	C15H12O5	Naringenin chalcone; 2',4,4',6'-Tetrahydroxychalcone	Flavonoids	Chalcones	73692-50-9
pme3007	C9H14N2O12P2	Uridine 5'-diphosphate	Nucleotides and derivatives	Nucleotides and derivatives	27821-45-0
pme3009	C6H6O6	Trans-Citridic acid	Organic acids	Organic acids	4023-65-8
pme3011	C4H9NO2	γ-Aminobutyric acid	Organic acids	Organic acids	56-12-2
pme3017	C4H9NO2	2-Aminoisobutyric acid	Organic acids	Organic acids	62-57-7
pme3033	C4H9NO2	N,N-Dimethylglycine	Amino acids and derivatives	Amino acids and derivatives	1118-68-9
pme3083	C8H7NO3	2-(Formylamino)benzoic acid	Phenolic acids	Phenolic acids	3342-77-6
pme3096	C3H5NO4	Aminomalonic acid	Organic acids	Organic acids	1068-84-4
pme3154	C6H12O4	Mevalonic acid	Organic acids	Organic acids	150-97-0
pme3163	C7H15O10P	D-Sedoheptuiose 7-phosphate	Others	Saccharides	2646-35-7
pme3174	C9H14N3O8P	Cytidine 5'-monophosphate(Cytidylic acid)	Nucleotides and derivatives	Nucleotides and derivatives	63-37-6
pme3184	C10H14N5O6P	2'-Deoxyadenosine-5'-monophosphate	Nucleotides and derivatives	Nucleotides and derivatives	653-63-4
pme3186	C3H7O6P	DL-Glyceraldehyde-3-phosphate	Organic acids	Organic acids	591-59-3
pme3188	C9H13N2O9P	Uridine 5'-monophosphate	Nucleotides and derivatives	Nucleotides and derivatives	58-97-9
pme3311	C6H14O12P2	D-Fructose-1,6-biphosphate	Others	Saccharides	488-69-7
pme3337	C14H17N5O8	Succinyladenosine	Nucleotides and derivatives	Nucleotides and derivatives	4542-23-8
pme3382	C6H11NO4	N-Acetyl-L-threonine	Amino acids and derivatives	Amino acids and derivatives	17093-74-2
pme3388	C7H16N4O2	Homoarginine	Amino acids and derivatives	Amino acids and derivatives	156-86-5
pme3705	C6H10O7	D-Glucoronic acid*	Others	Saccharides	6556-12-3
pme3732	C9H13N3O5	Cytidine	Nucleotides and derivatives	Nucleotides and derivatives	65-46-3
pme3827	C9H11NO4	3,4-Dihydroxy-L-phenylalanine (L-Dopa)	Amino acids and derivatives	Amino acids and derivatives	59-92-7
pme3961	C10H13N5O3	2'-Deoxyadenosine	Nucleotides and derivatives	Nucleotides and derivatives	958-09-8
pme3967	C12H17N5O5	2-(Dimethylamino)guanosine	Nucleotides and derivatives	Nucleotides and derivatives	2140-67-2
pme3968	C6H7N5O	7-Methylguanine	Nucleotides and derivatives	Nucleotides and derivatives	578-76-7
pmf0096	C2H2O4	Oxalic acid	Organic acids	Organic acids	144-62-7
pmf0138	C6H12O6	D-Mannose*	Others	Saccharides	3458-28-4
pmf0139	C6H12O6	D-Galactose*	Others	Saccharides	59-23-4
pmf0289	C15H21N5O4	Riboprine	Nucleotides and derivatives	Nucleotides and derivatives	7724-76-7
pmf0314	C20H34O	cis-Abienol	Terpenoids	Ditepenoids	17990-16-8
pmn001375	C26H32O12	1-Hydroxypinoresinol-1-O-Glucoside	Lignans and Coumarins	Lignans	81495-71-8
pmn001378	C26H32O11	Pinoresinol-4-O-glucoside	Lignans and Coumarins	Lignans	41607-20-9
pmn001382	C25H24O12	Isochlorogenic acid A*	Phenolic acids	Phenolic acids	2450-53-5
pmn001384	C25H24O12	Isochlorogenic acid C*	Phenolic acids	Phenolic acids	57378-72-0
pmn001419	C15H18O8	1-O-p-Coumaroyl-β-D-glucose	Phenolic acids	Phenolic acids	7139-64-2
pmn001421	C16H18O8	3-O-p-Coumaroylquinic acid*	Phenolic acids	Phenolic acids	87099-71-6
pmn001492	C11H8O3	Ayapin	Lignans and Coumarins	Coumarins	494-56-4
pmn001513	C14H10O9	Digallic Acid	Phenolic acids	Phenolic acids	536-08-3
pmn001529	C28H22O17	3,4,5-Tri-O-Galloylshikimic acid	Phenolic acids	Phenolic acids	-
pmn001532	C29H36O16	Tri-O-galloyl Methyl gallate	Phenolic acids	Phenolic acids	-
pmn001583	C27H30O16	Quercetin-3-O-robinobioside	Flavonoids	Flavonols	52525-35-6
pmn001606	C20H38O2	Eicosenoic acid	Lipids	Free fatty acids	26764-41-0
pmn001610	C20H36O2	Eicosadienoic acid	Lipids	Free fatty acids	5598-38-9
pmn001628	C20H18O14	4,6-(S)-Hexahydroxydiphenoyl-D-glucose	Phenolic acids	Phenolic acids	23094-68-0
pmn001644	C23H20O14	Quercetin-3-O-(2''-O-acetyl)glucuronide	Flavonoids	Flavonols	-
pmn001669	C12H14O5	Methyl sinapate	Phenolic acids	Phenolic acids	20733-94-2
pmn001681	C10H14O2	1-(4-Methoxyphenyl)-1-propanol	Phenolic acids	Phenolic acids	5349-60-0
pmn001686	C16H32O4	10,16-Dihydroxypalmitic acid	Lipids	Free fatty acids	3233-90-7
pmn001687	C13H12O8	Cis-Coutaric acid	Phenolic acids	Phenolic acids	67920-37-0
pmn001689	C18H32O4	9-Hydroxy-12-oxo-15(Z)-octadecenoic acid	Lipids	Free fatty acids	-
pmn001691	C18H32O5	9,12,13-Trihydroxy-10,15-octadecadienoic acid	Lipids	Free fatty acids	-
pmn001694	C18H34O5	9,10,13-Trihydroxy-11-Octadecenoic Acid	Lipids	Free fatty acids	29907-57-1
pmn001700	C30H48O3	24,30-Dihydroxy-12(13)-ene-lupeol	Terpenoids	Triterpene	-
pmn001706	C30H48O4	2,3-Dihydroxyolean-12-en-28-oic acid (2-Hydroxyoleanolic acid)	Terpenoids	Triterpene	26707-60-8
pmn001710	C24H26O13	Rosmarinic acid-3'-O-glucoside	Phenolic acids	Phenolic acids	910028-78-3
pmn001727	C24H29NO9	N-(4-O-(Glucosyl)-E-feruloyl)-tyramine	Alkaloids	Phenolamine	-
pmp000120	C22H22O11	Diosmetin-6-C-glucoside	Flavonoids	Flavones	-
pmp000126	C27H30O16	Luteolin-6,8-di-C-glucoside	Flavonoids	Flavones	29428-58-8
pmp000238	C26H28O15	Luteolin-6-C-arabinoside-7-O-glucoside	Flavonoids	Flavones	-
pmp000239	C26H26O16	Luteolin-6-C-(5''-glucuronyl)xyloside	Flavonoids	Flavones	-
pmp000241	C27H28O17	Luteolin-6-C-(2''-glucuronyl)glucoside	Flavonoids	Flavones	-
pmp000242	C28H30O17	7-Methoxyluteolin-6-C-2''-glucuronylglucoside	Flavonoids	Flavones	-
pmp000579	C22H22O11	Diosmetin-7-O-galactoside	Flavonoids	Flavones	-
pmp000581	C23H22O11	Apigenin-7-O-(6''-acetyl)glucoside	Flavonoids	Flavones	72741-92-5
pmp000585	C24H22O13	Apigenin-7-O-(6''-malonyl)glucoside	Flavonoids	Flavones	86546-87-4
pmp000587	C24H22O14	Luteolin-7-O-(6''-malonyl)glucoside	Flavonoids	Flavones	-
pmp000589	C24H22O15	Quercetin-7-O-(6''-malonyl)glucoside	Flavonoids	Flavonols	-
pmp000762	C45H72O18	Ruscogenin-1-O-rhamnosyl(1→2)glucosyl(1→2)glucoside	Steroids	Steroidal saponins	-
pmp001042	C45H74O19	Furost-20(22)-en-2,3,26-triol-3-O-glucosyl(1→2)galactoside-26-O-glucoside (Timosaponin D)	Steroids	Steroidal saponins	-
pmp001043	C56H92O28	Anemarrhenasaponin H1	Steroids	Steroidal saponins	-
pmp001079	C27H30O15	Luteolin-7-O-neohesperidoside (Lonicerin)	Flavonoids	Flavones	25694-72-8
pmp001106	C27H30O15	Vitexin-2''-O-glucoside	Flavonoids	Flavones	61360-94-9
pmp001110	C25H26O13	Apigenin-6-C-xyloside-8-C-arabinoside*	Flavonoids	Flavones	-
pmp001172	C28H42N4O6	Kukoamine A	Alkaloids	Phenolamine	75288-96-9
pmp001179	C36H38N2O9	(E)-2-(4,5-Dihydroxy-2-(3-((4-hydroxyphenethyl)amino)-3-oxopropyl)phenyl)-3-(4-hydroxy-3,5-dimethoxyphenyl)-N-(4-hydroxyphenethyl)acrylamide	Alkaloids	Phenolamine	-
pmp001181	C27H27NO7	3-{(2,3-Trans)-2-(4-hydroxy-3-methoxyphenyl)-3-hydroxymethyl-2,3-dihydrobenzo[b][1,4]dioxin-6-yl}-N-(4-hydroxyphenethyl)acrylamide	Alkaloids	Alkaloids	-
pmp001182	C34H32N2O8	(5-8)-Dihydroxy-1-(3,4-dihydroxyphenyl)-N2,N3-bis(4-hydroxyphenethyl)-1,2-dihydronaphthalene-2,3-dicarboxamide	Alkaloids	Phenolamine	-
pmp001187	C36H36N2O8	1-(Dihydroxyphenyl)-N2,N3-bis(4-hydroxyphenethyl)-(5-8)-dimethoxy-1,2dihydronaphthalene-2,3-dicarboxamide	Alkaloids	Phenolamine	-
pmp001190	C37H38N2O9	(5-8)-Hydroxy-1-(hydroxylmethoxyphenyl)-N2,N3-bis(4-hydroxyphenethyl)-(5-8)-dimethoxy-1,2-dihydronaphthalene-2,3-dicarboxamide	Alkaloids	Phenolamine	-
pmp001198	C6H13NO2	6-Deoxyfagomine	Alkaloids	Piperidine alkaloids	197449-09-5
pmp001201	C7H15NO3	5-Aminocycloheptane-1,2,3-triol	Alkaloids	Alkaloids	-
pmp001245	C15H22NO4+	Feruloylcholine	Alkaloids	Phenolamine	85927-25-9
pmp001251	C26H50NO7P	LysoPC 18:2(2n isomer)	Lipids	LPC	-
pmp001253	C36H36N2O8	Cannabisin F	Alkaloids	Phenolamine	163136-19-4
pmp001264	C16H35NO2	Hexadecylsphingosine	Lipids	Sphingolipids	-
pmp001266	C18H33NO	Crucigasterin E	Alkaloids	Alkaloids	-
pmp001269	C18H39NO	Hexadecyl ethanolamine	Alkaloids	Alkaloids	-
pmp001270	C24H48NO7P	LysoPC 16:1	Lipids	LPC	76790-27-7
pmp001273	C26H50NO7P	LysoPC 18:2	Lipids	LPC	-
pmp001281	C26H52NO7P	LysoPC 18:1	Lipids	LPC	-
pmp001284	C19H38O4	Monopalmitin	Lipids	Glycerol ester	542-44-9
pmp001285	C8H4O3	Phthalic anhydride	Phenolic acids	Phenolic acids	85-44-9
pmp001287	C8H9N	N-Benzylmethylene isomethylamine	Alkaloids	Alkaloids	-
pmp001309	C21H20O12	6-Hydroxykaempferol-7-O-glucoside	Flavonoids	Flavonols	-
pmp001310	C27H30O17	6-Hydroxykaempferol-3,6-O-Diglucoside	Flavonoids	Flavonols	-
pmp001311	C27H30O17	6-Hydroxykaempferol-7,6-O-Diglucoside	Flavonoids	Flavonols	-
Qabp005310	C45H72O18	Dehydroxy Epiruscogenin-glucose-glucose-glucoside	Steroids	Steroidal saponins	-
Qagp003587	C13H18N2O	N-Monocinnamoylputrescine	Alkaloids	Phenolamine	-
Qagp006800	C36H36N2O8	Lyciumamide B	Alkaloids	Phenolamine	-
Qahn003953	C12H22O6	Erigeside B	Others	Others	95632-87-4
Qasp004420	C45H74O18	Timosaponin A3-glucoside	Steroids	Steroidal saponins	-
Qayp004206	C56H92O28	Gitogenin-glucose-glucose-glucose-arabinose-glucoside	Steroids	Steroidal saponins	-
Qmfp090715	C56H92O27	Neotigogenin-glucose-xylose-glucose-glucose-glucoside	Steroids	Steroidal saponins	-
Qmyp101117	C13H18N2O	Cis-5'-(2-oxopropyl)-nicotine	Alkaloids	Pyridine alkaloids	-
Qmyp101119	C15H22O2	Procurcumenol	Terpenoids	Sesquiterpenoids	21698-40-8
Qmyp101234	C13H18O2	Dehydrovomifoliol	Terpenoids	Monoterpenoids	15764-81-5
Qmyp101437	C13H22O2	Blumenol C	Terpenoids	Terpene	36151-02-7
Rfmb091	C18H32O3	9S-Hydroxy-10E,12Z-octadecadienoic acid*	Lipids	Free fatty acids	15514-85-9
Sakn003347	C25H38O17	3,4-Dihydroxyphenylethanol-8-O-(β-D-apinosyl(1→3)-D-glucosyl(1→6)]-β-D-glucoside	Phenolic acids	Phenolic acids	-
Sakn004407	C34H44O20	3,4-Dihydroxyphenethyl alcohol-8-O-[4-O-caffeoyl-β-D-apinosyl(1→3)-β-D-glucosyl(1→6)]-β-D-glucoside	Phenolic acids	Phenolic acids	-
Smgp004575	C21H20O12	Quercetin-5-O-β-D-glucoside	Flavonoids	Flavonols	-
Smjp001258	C12H14N2O2	Abrine	Alkaloids	Plumerane	526-31-8
Wabn003563	C17H22O10	3'-O-Beta-D-Glucopyranosyl plumbagic acid	Phenolic acids	Phenolic acids	-
Wacn003131	C15H14O10	2-O-P-Coumaroylhydroxycitric Acid	Phenolic acids	Phenolic acids	-
Wacn005438	C21H38O8	Hydroxypentadecenoic acid glucoside	Lipids	Free fatty acids	-
Wafn002827	C16H22O9	Dihydroferulic acid glucoside	Phenolic acids	Phenolic acids	-
Wafn002874	C22H28O14	4-O-(4'-O-alpha-D-Glucopyranosyl)caffeoylquinic acid	Phenolic acids	Phenolic acids	1401352-62-2
Wafn002902	C19H34O11	Octanoyl arabinosylglucoside	Others	Saccharides	-
Wafn003070	C16H20O10	Hydroxyferulic acid glucoside	Phenolic acids	Phenolic acids	-
Wafn003182	C16H30O8	Glucopyranose 6-Hydroxydecanoate	Others	Saccharides	-
Wafn003429	C16H30O10	3-Methylbutyl 6-O-(alpha-L-arabinopyranosyl)-beta-D-glucopyranoside	Others	Others	-
Wafn003485	C14H26O9	Dihydroxyoctanoic acid glucoside	Others	Saccharides	-
Wafn003633	C18H32O9	1-O-Acetyl-Glucopyranose 6-Hydroxydecanoate	Others	Saccharides	-
Wafn004433	C17H32O10	1-Hexanol arabinosylglucoside	Others	Others	-
Wafn005903	C22H38O13	2,4-Di(isovaleryl)Sucrose	Others	Saccharides	-
Wafn008559	C27H44O15	2,4-Di(isovaleryl)-3-(Propionyl)Sucrose-6'-O-Acetate	Others	Saccharides	-
Wafn011571	C18H32O3	alpha-Hydroxylinoleic acid	Lipids	Free fatty acids	57818-44-7
Wafn012005	C30H54O13	3-Lauryl-4-(3-Methylvaleryl)Sucrose	Others	Saccharides	-
Wafn012933	C31H56O13	Sucrose-2-(Isovaleryl)-3-Tetradecanoate	Others	Saccharides	-
Wafn015217	C20H40O3	Hydroxyicosanoic Acid	Lipids	Free fatty acids	-
Wafp002146	C13H15NO3	1-Pyrrolizino-3-(3,4-Dihydroxyphenyl)-2-Propene-1-One	Alkaloids	Phenolamine	-
Wafp002664	C15H20N2O4	1-O-p-Coumaroyllysine	Alkaloids	Phenolamine	-
Wafp003158	C16H24N4O3	N-Feruloylhomoagmatine	Alkaloids	Phenolamine	-
Wafp003220	C17H26N4O4	N-Sinapoylhomoagmatine	Alkaloids	Phenolamine	-
Wafp003601	C16H24N4O3	N-Feruloylmethylagmatine	Alkaloids	Phenolamine	-
Wafp003661	C17H26N4O4	N-Sinapoylmethylagmatine	Alkaloids	Phenolamine	-
Wafp004334	C24H29NO9	N-Feruloyltyramine 4'-glucoside	Alkaloids	Phenolamine	-
Wafp004641	C24H29NO9	N-Feruloyltyramine 4-glucoside	Alkaloids	Phenolamine	-
Wafp004987	C18H17NO4	N-Feruloylphenylacetamide	Alkaloids	Phenolamine	-
Wafp005168	C19H19NO5	N-Feruloylphenylalanine	Alkaloids	Phenolamine	-
Wagp001741	C19H28N2O9	N-(gamma-L-glutamyl)tyramine O-glucoside	Alkaloids	Phenolamine	-
Wagp001908	C20H30N2O8	N-Feruloylputrescine N-glucoside	Alkaloids	Phenolamine	-
Wagp002530	C10H8O3	2-Methoxy-1-benzofuran-5-carbaldehyde	Others	Others	-
Wagp002534	C14H17NO3	Fagaramide	Alkaloids	Alkaloids	495-86-3
Wagp004803	C21H30O9	Abscisic acid D-glucopyranosyl ester	Others	Others	-
Wagp008700	C20H20O8	5-Hydroxy-3,6,7,4',5'-Pentamethoxyflavone	Flavonoids	Flavones	-
Wbmn004986	C28H38O13	Lyoniresinol-3α-O-glucoside	Lignans and Coumarins	Lignans	-
Wbmn009702	C30H48O5	2,3,23-Trihydroxyurs-12-en-28-oic acid	Terpenoids	Triterpene	-
Wbmn010451	C30H48O5	2,3,23-Trihydroxyolean-12-en-28-oic acid methyl ester	Terpenoids	Triterpene	-
Wbmp004936	C19H32O7	Blumenol C glucoside; Byzantionoside B	Terpenoids	Terpene	135820-80-3
Wmzn000227	C6H10O4	2,2-Dimethylsuccinic acid	Organic acids	Organic acids	597-43-3
Wmzn002116	C25H24O12	3,5-Dicaffeoylquinic acid	Phenolic acids	Phenolic acids	-
Xmsn002700	C21H22O12	Taxifolin-3'-O-glucoside	Flavonoids	Flavanonols	31106-05-5
Xmyp005654	C21H20O11	Kaempferol-4'-O-glucoside	Flavonoids	Flavonols	-
YC512113	C16H22N2O6	Cotinine-glucoside	Alkaloids	Pyridine alkaloids	-
YC512118	C18H35NO	Oleamide (9-Octadecenamide)	Lipids	Free fatty acids	301-02-0
Ymjm000116	C14H18O8	6-O-Acetylarbutin	Phenolic acids	Phenolic acids	10338-88-2
Ymjm000140	C17H20O9	3-O-Caffeoylquinic acid methyl ester	Phenolic acids	Phenolic acids	123483-19-2
Ymjm000142	C17H20O9	5-O-Caffeoylquinic acid methyl ester	Phenolic acids	Phenolic acids	-
Ymjm000150	C16H18O9	4-O-Caffeoylquinic acid	Phenolic acids	Phenolic acids	-
Ymjm000151	C16H18O9	5-O-Caffeoylquinic acid	Phenolic acids	Phenolic acids	-
Ymjm000152	C12H16O7	p-Hydroxypheny-β-D-allopyranoside	Phenolic acids	Phenolic acids	-
Zabp009973	C22H22O3	5-hydroxy-2-(p-hydroxybenzyl)-3-methoxybibenzyl	Others	Others	-
Zahp003766	C26H28O16	Quercetin 3-O-glucoside 7-O-xyloside	Flavonoids	Flavonols	-
Zahp005843	C19H21NO5	N-Trans-Sinapoyltyramine	Alkaloids	Alkaloids	200125-11-7
Zahp011689	C12H12O3	2,2-dimethylchromene-6-carboxylic acid	Others	Others	34818-56-9
Zahp012577	C18H33NO	octadecadienoic acid amide	Alkaloids	Alkaloids	-
Zajp000573	C7H13NO2	N-(4-oxopentyl)-acetamide	Alkaloids	Alkaloids	-
Zaln004082	C16H16O8	3-O-caffeoylshikimic acid	Phenolic acids	Phenolic acids	-
Zalp003512	C17H20O9	methyl 5-caffeoylquinate	Phenolic acids	Phenolic acids	-
Zaxn005783	C21H32O2	Methyl neoabietate	Terpenoids	Ditepenoids	3310-97-2
Zazp002547	C11H12N2O2	cyclo-(Gly-Phe)	Amino acids and derivatives	Amino acids and derivatives	10125-07-2
Zbdn001947	C13H18O8	Isotachioside	Phenolic acids	Phenolic acids	31427-08-4
Zblp001009	C12H17NO6	3-pyridine-methanol-O-β-D-glucopyranosyl	Alkaloids	Pyridine alkaloids	-
Zblp004717	C28H32O16	3'-methoxyquercetin-3-O-L-rhamnosyl(1→2)-glucopyranoside	Flavonoids	Flavonols	-
Zblp005760	C18H21NO4	dihydro-N-feruloyltyramine	Alkaloids	Phenolamine	-
Zblp005777	C18H19NO4	N-trans-ferulicacidacylp-hydroxyphenylethylamine	Alkaloids	Phenolamine	-
Zbsp001807	C13H14O9	Salicylacyl Glucuronide	Others	Others	-
Zbyn002745	C16H24O10	Loganic acid	Terpenoids	Monoterpenoids	22255-40-9
Zbzp007397	C11H16O2	5,6,7,7a-tetrahydro-4,4,7a-trimethyl-2(4H)-benzofuranone	Others	Others	15356-74-8
zjbp110819	C19H18O4	6,7-dimethoxy-2-[2-phenylethyl]chromone	Others	Others	-
zjbp120102	C45H72O18	Diosgenin-3-O-glucosyl(1→2)glucosyl(1→4)galactoside (Funkioside D)	Steroids	Steroidal saponins	60454-78-6
zjgp122321	C16H18O9	4-O-acetyl-3-O-caffeoyl-2-C-methyl-D-erythronate	Others	Others	-
zjgp122326	C12H15NO7	Pyridine-4-formyl-O-β-D-glucopyranoside	Others	Others	-
Zjhp082601	C27H42O3	Spirost-5-en-3-ol (Diosgenin)	Steroids	Steroid	512-04-9
Zjhp082613	C33H52O8	Diosgenin-Glc	Steroids	Steroidal saponins	-
Zjhp082615	C33H52O8	iso-Disogenin-Gal	Steroids	Steroidal saponins	-
Zjhp082616	C33H52O8	Disogenin-Gal	Steroids	Steroidal saponins	-
Zjhp082671	C50H80O22	3-O-Glucosyl-(1→2)-[xylosyl-(1→3)]-glucosyl-(1→4)-galactoside-yamogenin	Steroids	Steroidal saponins	-
Zjmp102704	C29H44O4	3,24-Dihydroxy-30-norolean-12,20(29)-dien-28-oic acid (Quinatic acid)	Terpenoids	Triterpene	119863-89-7
Zjxp101206	C39H62O14	Spirost-25(27)ene-2,3-diol-3-O-glucosyl(1→2)galactoside	Steroids	Steroidal saponins	-
Zjzp081806	C33H54O8	Sarsasapogenin-Glc	Steroids	Steroidal saponins	-
Zjzp081810	C33H54O9	2-Hydroxy sarsasapogenin-Glc	Steroids	Steroidal saponins	-
Zjzp081821	C39H64O14	3,15-Dihydroxyspirostane-3-O-glucosyl(1→2)galactoside (Anemarrhenasaponin III)	Steroids	Steroidal saponins	163047-23-2
Zjzp081832	C45H74O18	26-O-Glucosyl-furost-20(22)-ene-3,26-diol-3-O-glucosyl-(1→2)-glucoside (Anemarsaponin C)	Steroids	Steroidal saponins	-
Zjzp081850	C50H82O22	Sarsasapogenin-Glc-Glc-Glc-Xyl	Steroids	Steroidal saponins	-
Zjzp081866	C51H82O24	2-Hydroxy diosgenin-Glc-Glc-Glc-Glc	Steroids	Steroidal saponins	-
Zjzp081867	C51H84O24	Hydroxy sarsasapogenin-Glc-Glc-Glc-Glc	Steroids	Steroidal saponins	-
Zjzp081873	C56H92O27	Sarsasapogenin-Glc-Glc-Glc-Glc-Xyl	Steroids	Steroidal saponins	-
Zjzp081884	C57H92O29	2-Hydroxy diosgenin-Glc-Glc-Glc-Glc-Glc	Steroids	Steroidal saponins	-
Zmcn003729	C26H32O12	1-Hydroxypinoresinol-4'-O-Glucoside	Lignans and Coumarins	Lignans	-
Zmcn004206	C36H36O19	kaempferol-3-caffeoyldiglucoside	Flavonoids	Flavonols	-
Zmcn005156	C26H26O12	4,5-O-Dicaffeoylquinic Acid Methyl Ester	Phenolic acids	Phenolic acids	-
Zmcp002666	C27H30O17	Quercetin-3,7-Di-O-glucoside	Flavonoids	Flavonols	-
Zmdn001564	C14H18N2O5	γ-Glutamylphenylalanine	Amino acids and derivatives	Amino acids and derivatives	7432-24-8
Zmdn003480	C26H34O12	Cycloolivil-6-O-glucoside	Lignans and Coumarins	Lignans	-
Zmdp000292	C7H16N4O2	Arginine methyl ester	Amino acids and derivatives	Amino acids and derivatives	-
Zmdp000441	C6H11NO3S	3-(Allylsulphinyl)-L-alanine	Amino acids and derivatives	Amino acids and derivatives	17795-26-5
Zmdp000972	C4H9NO2S	S-Methyl-L-cysteine	Amino acids and derivatives	Amino acids and derivatives	1187-84-4
Zmdp001647	C10H18N2O5	γ-Glutamyl-L-valine	Amino acids and derivatives	Amino acids and derivatives	-
Zmdp001663	C10H18N2O5S	γ-glutamylmethionine	Amino acids and derivatives	Amino acids and derivatives	17663-87-5
Zmdp001857	C14H18N2O6	γ-Glutamyltyrosine	Amino acids and derivatives	Amino acids and derivatives	7432-23-7
Zmdp002216	C11H20N2O5	L-γ-Glutamyl-L-leucine	Amino acids and derivatives	Amino acids and derivatives	2566-39-4
Zmgn000173	C5H10O5	D-Ribose	Others	Saccharides	50-69-1
Zmgn000217	C5H6O4	Methylenesuccinic acid	Organic acids	Organic acids	97-65-4
Zmgn001039	C9H17NO6S	S-Ribosyl-L-homocysteine	Amino acids and derivatives	Amino acids and derivatives	-
Zmgn002106	C11H13NO3	N-Acetyl-L-phenylalanine	Amino acids and derivatives	Amino acids and derivatives	2018-61-3
Zmgn004439	C10H20O2	Decanoic acid	Organic acids	Organic acids	334-48-5
Zmgn004894	C8H8O3	Methyl 4-hydroxybenzoate	Phenolic acids	Phenolic acids	99-76-3
Zmhn001358	C13H16O8	4-O-Glucosyl-4-hydroxybenzoic acid	Phenolic acids	Phenolic acids	-
Zmhn001793	C15H18O9	6-O-Caffeoyl-D-glucose	Phenolic acids	Phenolic acids	-
Zmhn001883	C14H18O9	Vanillic acid-4-O-glucoside	Phenolic acids	Phenolic acids	32142-31-7
Zmhn002227	C17H22O10	4-O-Glucosyl-sinapate	Phenolic acids	Phenolic acids	-
Zmhn002334	C16H20O9	6-O-Feruloyl-β-D-glucose	Phenolic acids	Phenolic acids	137887-25-3
Zmhn003297	C21H20O14	3-O-Digalloyl quinic acid	Phenolic acids	Phenolic acids	-
Zmhp002409	C27H30O16	Isoluteolin-6,8-di-C-glucoside	Flavonoids	Flavones	-
Zmhp002640	C33H40O21	6-Hydroxykaempferol-3-O-Rutinoside-6-O-glucoside	Flavonoids	Flavonols	-
Zmjn001030	C10H14N5O7P	Adenosine 2'-Phosphate	Nucleotides and derivatives	Nucleotides and derivatives	130-49-4
Zmjn001813	C7H12O4	Pimelic acid	Organic acids	Organic acids	111-16-0
Zmjp000182	C7H16N4O2	N-Monomethyl-L-arginine	Amino acids and derivatives	Amino acids and derivatives	17035-90-4
Zmjp000624	C8H9NO3	Pyridoxal	Others	Vitamin	66-72-8
Zmjp000966	C10H13N5O4	Vidarabine	Nucleotides and derivatives	Nucleotides and derivatives	5536-17-4
Zmjp013616	C30H50O3	12,13-Dihydroursolic acid	Terpenoids	Triterpene	-
Zmln000899	C15H20O9	Syringaldehyde-4-O-glucoside	Phenolic acids	Phenolic acids	-
Zmpn000095	C6H15O9P	Sorbitol-6-phosphate	Others	Saccharides	20479-58-7
Zmpn000199	C6H10O8	D-Galactaric acid	Others	Saccharides	526-99-8
Zmpn000638	C4H9N3O2	3-Guanidinopropionic acid	Organic acids	Organic acids	353-09-3
Zmpn003368	C18H30O3	13S-Hydroxy-9Z,11E,15Z-octadecatrienoic acid	Lipids	Free fatty acids	87984-82-5
Zmqp002952	C33H41O21+	Delphinidin-3-O-rutinoside-7-O-glucoside	Flavonoids	Anthocyanidins	-
Zmsp004363	C23H22O13	Quercetin-3-O-(6''-O-acetyl)glucoside	Flavonoids	Flavonols	-
Zmtn001661	C14H20O8	Vanilloloside	Phenolic acids	Phenolic acids	74950-96-2
Zmxn110201	C14H20O9	2,6-Dimethoxy-4-hydroxyphenol-1-O-ß-D-glucopyranoside	Others	Others	-
Zmxp003107	C27H30O16	Luteolin-7,3'-di-O-glucoside	Flavonoids	Flavones	52187-80-1
Zmyn000083	C6H14O12P2	D-Glucose 1,6-bisphosphate	Others	Saccharides	10139-18-1
Zmyn000110	C6H14NO8P	D-Glucosamine 1-phosphate	Others	Saccharides	2152-75-2
Zmyn000155	C7H14N2O3	N-α-Acetyl-L-ornithine	Amino acids and derivatives	Amino acids and derivatives	6205-08-9
Zmyn000230	C5H8O5	2-Dehydro-3-deoxy-L-arabinonate	Others	Saccharides	-
Zmyn000453	C6H8O7	Isocitric Acid	Organic acids	Organic acids	320-77-4
Zmyn002323	C8H8O3	2-Hydroxyphenylacetic acid	Organic acids	Organic acids	614-75-5
Zmyn004449	C18H30O4	9-Hydroxy-12-oxo-10(E),15(Z)-octadecadienoic acid	Lipids	Free fatty acids	-
Zmyn004676	C18H30O3	17-Hydroxylinolenic acid	Lipids	Free fatty acids	-
Zmyn004732	C18H30O3	2R-hydroxy-9Z,12Z,15Z-octadecatrienoic acid	Lipids	Free fatty acids	-
Zmyn004943	C17H28O2	Norlinolenic acid	Lipids	Free fatty acids	-
Zmyn005209	C15H30O2	12-Methyltetradecanoic Acid	Lipids	Free fatty acids	5502-94-3
Zmyn005252	C17H34O3	3-Hydroxy-palmitic acid methyl ester	Lipids	Free fatty acids	51883-36-4
Zmyn005384	C18H36O3	2R-Hydroxyoctadecanoic Acid	Lipids	Free fatty acids	26633-48-7
Zmyp000878	C10H13N5O5	Crotonoside; 2-Hydroxyadenosine	Nucleotides and derivatives	Nucleotides and derivatives	1818-71-9
Zmzn000078	C3H7O6P	Dihydroxyacetone phosphate	Others	Saccharides	57-04-5
Zmzn000079	C4H9O7P	D-Erythrose-4-phosphate	Others	Saccharides	585-18-2
Zmzn000113	C5H9NO4	L-threo-3-Methylaspartate	Amino acids and derivatives	Amino acids and derivatives	6061-13-8
Zmzn003953	C18H30O4	13(s)-hydroperoxy-(9z,11e,15z)-octadecatrienoic acid	Lipids	Free fatty acids	67597-26-6
Zmzp000145	C9H20N2O2	Trimethyllysine	Amino acids and derivatives	Amino acids and derivatives	23284-33-5
Zmzp005934	C18H37NO	Stearamide	Alkaloids	Alkaloids	124-26-5
Note: Index: MWDB ID of metabolites, Formula: The chemical formula of metabolites, Compounds: The names of metabolites, Class I: Primary classification of metabolites, Class II: Secondary classification of metabolites, CAS: A unique numerical identification number for a substance, Level: Substance identification level(1: The matching score of secondary mass spectrometry, RT and database material …

## Sheet: Table S2
Table S2. Differentially expressed metabolites identified for jalapeno and serrano type chile peppers and their corresponding map annotations from the KEGG database.
Index	Formula	Compounds	Class I	Class II	CAS	VIP	P-value	Fold_Change	Log2FC	Type	KEGG map annotation
Cmpp003619	C10H8O4	6,7-Dihydroxy-4-methylcoumarin	Lignans and Coumarins	Coumarins	529-84-0	1.27814	0.0155989	2.26215	1.1777	up	-
Cmqn009137	C21H30O2	3-(8,11,13-Pentadecatrienyl)-(E,E,Z)1,2-Benzenediol	Phenolic acids	Phenolic acids	83532-39-2	1.21817	0.0487423	2.39773	1.26167	up	-
Cmqn010247	C23H34O2	3-(10,13,16-Heptadecatrienyl)-(Z,Z)-1,2-benzenediol	Phenolic acids	Phenolic acids	89838-21-1	1.18976	0.173898	2.78923	1.47987	up	-
Cmzn005251	C21H22O10	6-O-Caffeoylarbutin	Phenolic acids	Phenolic acids	136172-60-6	1.16224	0.0758619	0.460573	-1.1185	down	-
Cmzn005999	C21H22O11	Dunalianoside B	Phenolic acids	Phenolic acids	-	1.1431	0.168172	0.441734	-1.17875	down	-
Hajp008429	C17H16O5	4',5-dihydroxy-7-methoxy-6-methylfavanone	Flavonoids	Flavones	-	1.28781	0.0546003	0.339105	-1.5602	down	-
Hamp007385	C17H16O5	5-hydroxy-7,8-dimethoxyflavanone	Others	Others	-	1.30281	0.0668025	0.341869	-1.54848	down	-
HJAP064	C25H24O15	Isorhamnetin-3-O-(6''-malonyl)glucoside	Flavonoids	Flavonols	-	1.3322	0.0157413	0.169224	-2.56299	down	-
HJAP136	C39H50O25	Quercetin-3-O-(2''-O-rhamnosyl)rutinoside-7-O-glucoside	Flavonoids	Flavonols	-	1.43819	0.0186948	0.000250219	-11.9645	down	-
HJN003	C17H22O10	1-O-Sinapoyl-β-D-glucose	Phenolic acids	Phenolic acids	-	1.41665	0.0218423	0.288226	-1.79473	down	ko00940,ko01110
HJN087	C21H22O10	Naringenin-4'-O-glucoside	Flavonoids	Flavanones	-	1.21875	0.198914	0.198164	-2.33523	down	-
HJN102	C34H30O15	3,4,5-Tricaffeoylquinic acid	Phenolic acids	Phenolic acids	86632-03-3	1.31928	0.117196	7.83597	2.97011	up	-
HJN104	C21H22O13	Dihydromyricetin-3-O-glucoside	Flavonoids	Flavanonols	-	1.26951	0.123638	3.23439	1.69349	up	-
Hmcp001329	C32H38O21	Quercetin-3-O-xylosyl(1→2)glucosyl(1→2)glucoside	Flavonoids	Flavonols	-	1.40473	0.00258215	0.0253466	-5.30206	down	-
Hmcp001589	C34H42O21	Isorhamnetin-3-O-rutinoside-4'-O-glucoside	Flavonoids	Flavonols	111393-97-6	1.09505	0.0876341	2.40663	1.26702	up	-
Hmcp001658	C31H34O20	Isorhamnetin-3-O-(6''-malonyl)glucoside-7-O-glucoside	Flavonoids	Flavonols	-	1.34976	0.0509402	0.240018	-2.05878	down	-
Hmfn000531	C6H8O6	L-Ascorbic acid (Vitamin C)	Others	Vitamin	50-81-7	1.42298	0.00127547	0.253483	-1.98004	down	ko00053,ko00480,ko01100,ko01110,ko01240
Hmfp003206	C51H85NO21	Tomatidine-3-O-glucosyl-(1→2)-[rhamnosyl-(1→3)]glucosyl-(1→4)glucoside	Alkaloids	Steroid alkaloids	-	1.40933	0.0291283	0.166796	-2.58385	down	-
Hmgp006095	C28H29O7N	Lyciumamide C	Alkaloids	Phenolamine	-	1.30512	0.0752452	2.15608	1.10841	up	-
Hmhn002738	C5H4O3	3-Furoic acid	Organic acids	Organic acids	488-93-7	1.41103	0.0241242	13.0229	3.70297	up	-
Hmhn003067	C15H18O8	Phenylpropionic acid-O-β-D-glucopyranoside	Phenolic acids	Phenolic acids	-	1.3105	0.0844542	0.350407	-1.51289	down	-
Hmjn003948	C30H48O5	2,3,6-Trihydroxyurs-12-en-28-oic acid (Madasiatic acid)	Terpenoids	Triterpene	26532-66-1	1.40444	0.0350436	0.144482	-2.79103	down	-
Hmln001682	C29H32O18	Quercetin-3-O-(6''-O-acetyl)glucosyl-(1→3)-Galactoside	Flavonoids	Flavonols	-	1.40717	0.104164	0.0155517	-6.00678	down	-
Hmln001836	C29H32O17	Kaempferol-3-O-(6''-Acetyl)glucosyl-(1→3)-Galactoside	Flavonoids	Flavonols	-	1.29875	0.0116363	0.270065	-1.88862	down	-
Hmln002199	C23H22O13	Quercetin-3-O-(6''-O-acetyl)galactoside	Flavonoids	Flavonols	-	1.39579	0.0218974	0.0360456	-4.79403	down	-
Hmln004940	C32H52O14	Capsianoside I	Terpenoids	Ditepenoids	121924-04-7	1.42787	0.0189299	0.106308	-3.23368	down	-
Hmln005569	C44H74O21	Capsianoside IX	Terpenoids	Ditepenoids	-	1.37743	0.00310268	0.463847	-1.10828	down	-
Hmln005573	C50H84O25	Capsianoside II	Terpenoids	Ditepenoids	121961-80-6	1.42554	0.0241809	0.0379935	-4.7181	down	-
Hmln005776	C32H52O13	Capsianoside IV	Terpenoids	Ditepenoids	-	1.38516	0.00247301	2.87467	1.52339	up	-
Hmln008318	C10H18O2	8-Methyl-6-nonenoic acid	Organic acids	Organic acids	59320-77-3	1.07152	0.221767	0.478682	-1.06286	down	ko00996,ko01100,ko01110
Hmmn002379	C39H52O25	Eriodictyol-7-O-rutinoside-4'-O-Sophoroside	Flavonoids	Flavanones	-	1.26673	0.170791	0.0801619	-3.64094	down	-
Hmmn002544	C16H20O9	Ferulic acid-4-O-glucoside	Phenolic acids	Phenolic acids	117405-51-3	1.39256	0.0417325	5.22448	2.38529	up	-
Hmmn003584	C33H40O19	Luteolin-7-O-rutinoside-5-O-rhamnoside	Flavonoids	Flavones	-	1.41973	0.00975075	0.0950157	-3.39569	down	-
Hmmp002121	C23H16O11	Isorhamnetin-3-O-gallate	Flavonoids	Flavonols	-	1.34581	0.00389102	5.75477	2.52476	up	-
Hmmp002627	C45H73NO16	α-Solasonine	Alkaloids	Steroid alkaloids	19121-58-5	1.3748	0.00525287	2.04191	1.02992	up	-
Hmpp002612	C27H30O16	Luteolin-7-O-gentiobioside	Flavonoids	Flavones	-	1.41111	0.0289736	10.2462	3.35702	up	-
Hmpp003270	C21H20O11	Luteolin-4'-O-glucoside	Flavonoids	Flavones	6920-38-3	1.10207	0.180635	2.85503	1.51351	up	-
Hmqp002567	C17H17NO3	4-Hydroxycinnamic acid p-hydroxyphenethylamine	Phenolic acids	Phenolic acids	-	1.31324	0.0578623	0.413004	-1.27577	down	-
Hmqp002870	C32H38O20	Luteolin-7-O-Sophoroside-5-O-arabinoside	Flavonoids	Flavones	-	1.42745	0.00022941	74.0672	6.21076	up	-
Hmqp003184	C29H30O18	Luteolin-7-O-(6''-malonyl)glucoside-5-O-arabinoside	Flavonoids	Flavones	-	1.2145	0.0337221	0.46085	-1.11763	down	-
Hmqp006235	C26H46NO7P	LysoPC 18:4	Lipids	LPC	-	1.39375	0.010585	3.2701	1.70933	up	-
Hmyn001360	C18H20O4	Doitungbiphenyl A	Phenolic acids	Phenolic acids	-	1.4025	0.0149545	0.228544	-2.12946	down	-
HX1364	C16H18O9	isoscopoletin-glucoside	Lignans and Coumarins	Coumarins	-	1.4261	0.0108297	36.5103	5.19023	up	-
Jmgn005927	C15H12O6	2-hydroxynaringenin	Flavonoids	Flavanones	-	1.17013	0.18209	0.419982	-1.2516	down	-
Jmwn002494	C15H18O8	(2E)-3-[4-(β-D-glucopyranoside)-phenylacrylic]-acid	Phenolic acids	Phenolic acids	-	1.34963	0.0254583	0.334922	-1.5781	down	-
Jmwn004308	C30H38O15	4-Dihydroxyphenethoxy-8-O-β-D-[6-O-(4-O-β-D-glucopyranosyl)-feruloyl]glucopyranoside	Phenolic acids	Phenolic acids	-	1.04109	0.204563	0.404566	-1.30555	down	-
Lahp004442	C15H12O5	3,4-Dihydro-4-(4'-hydroxyphenyl)-5,7-dihydroxycoumarin	Lignans and Coumarins	Coumarins	-	1.1204	0.168371	0.258447	-1.95206	down	-
Lamp005774	C38H36O20	Kaempferol coumaroyl xylosyl malonyl glucoside	Flavonoids	Flavonols	-	1.40915	0.0290191	0.156003	-2.68035	down	-
Lamp005778	C39H38O21	Kaempferol feruloyl xylosyl malonyl glucoside	Flavonoids	Flavonols	-	1.40286	0.0274799	0.317866	-1.65351	down	-
Lhmp122024	C25H24O11	3-O-caffeioyl p-coumarinoyl quinic acid	Others	Others	-	1.0686	0.194597	2.60075	1.37893	up	-
Lhqp101805	C15H16O8	Skimmin (7-Hydroxycoumarin-7-O-glucoside)	Lignans and Coumarins	Coumarins	93-39-0	1.41682	0.00747299	4.03863	2.01387	up	-
Lhzp102808	C20H18O6	Sesamin	Lignans and Coumarins	Lignans	607-80-7	1.42717	0.00484568	39.6124	5.30788	up	-
Li512115	C25H24O12	Isochlorogenic acid B*	Phenolic acids	Phenolic acids	14534-61-3	1.25399	0.144785	5.33321	2.415	up	-
Lmbn000198	C4H6O5	3-Dehydro-L-Threonic Acid	Others	Saccharides	-	1.42261	0.0135955	0.0960925	-3.37943	down	ko00053,ko01100
Lmbn001162	C15H16O9	Esculetin-7-O-glucoside*	Lignans and Coumarins	Coumarins	-	1.28005	0.0860049	3.21671	1.68559	up	-
Lmbn001288	C5H8O4	2-Hydroxy-2-methyl-3-oxobutanoic acid*	Organic acids	Organic acids	71698-08-3	1.34083	0.0561296	3.06173	1.61435	up	ko00290,ko00650,ko00660,ko00770,ko01100,ko01110,ko01210,ko01230
Lmbn005487	C18H34O4	12,13-DHOME; (9Z)-12,13-Dihydroxyoctadec-9-enoic acid	Lipids	Free fatty acids	263399-35-5	1.35424	0.0519325	0.290596	-1.78291	down	ko00591
Lmbn009444	C18H34O3	Ricinoleic acid	Lipids	Free fatty acids	141-22-0	1.01332	0.178014	0.288465	-1.79353	down	-
Lmbp000668	C6H5NO2	Isonicotinic acid	Others	Vitamin	55-22-1	1.26481	0.0276655	2.11197	1.07859	up	-
Lmbp002592	C27H30O16	Kaempferol-3,7-O-diglucoside	Flavonoids	Flavonols	25615-14-9	1.29161	0.027557	0.246888	-2.01807	down	-
Lmbp102601	C9H6O3	7-Hydroxycoumarin;Umbelliferone	Lignans and Coumarins	Coumarins	93-35-6	1.25948	0.0091444	0.338688	-1.56197	down	ko00999,ko01110
Lmcp000611	C5H9N3O2	2-Amino-4,5-dihydro-1H-imidazole-4-acetic acid	Alkaloids	Alkaloids	69098-41-5	1.23991	0.0998287	0.362543	-1.46378	down	-
Lmcp004347	C35H35O18+	Cyanidin-3-O-(6''-O-caffeoyl-2''-O-xylosyl)glucoside	Flavonoids	Anthocyanidins	-	1.42892	0.0188186	82.4484	6.36542	up	-
Lmdn001925	C26H34O12	Olivil-4'-O-glucoside	Lignans and Coumarins	Lignans	76880-93-8	1.41274	0.00732983	27.0331	4.75666	up	-
Lmdp003509	C20H18O11	Quercetin-3-O-xyloside (Reynoutrin)	Flavonoids	Flavonols	549-32-6	1.12176	0.0516361	0.486191	-1.0404	down	-
Lmfn001344	C20H20O13	Maplexin C (2,3-Di-O-Galloyl-1,5-Anhydro-D-Glucitol)	Phenolic acids	Phenolic acids	-	1.09776	0.156835	0.43198	-1.21096	down	-
Lmfn003760	C21H18O13	Quercetin-4'-O-glucuronide	Flavonoids	Flavonols	201463-36-7	1.42186	0.0210214	0.142579	-2.81016	down	-
Lmgn002091	C7H10O5	2-Methyl-3-oxoadipic acid	Organic acids	Organic acids	-	1.3612	0.0270819	5.92562	2.56697	up	-
Lmgn002184	C7H10O5	2-Oxoheptanedionic acid	Organic acids	Organic acids	17126-90-8	1.37148	0.0311526	5.55073	2.47268	up	ko01100,ko01210,ko01240
Lmgn002250	C31H34O17	Dicaffeoylquinic acid-O-glucoside	Phenolic acids	Phenolic acids	-	1.41439	0.0641552	30.6609	4.93833	up	-
Lmgn002679	C6H6O	Phenol	Phenolic acids	Phenolic acids	108-95-2	1.41925	0.00820326	11.0088	3.46059	up	ko00350,ko01100
Lmgp001898	C9H7NO2	4,6-Dihydroxyquinoline*	Alkaloids	Quinoline alkaloids	3517-61-1	1.21976	0.044078	0.454587	-1.13737	down	ko00380,ko01100
Lmgp003989	C25H22O11	Dicaffeoylshikimic acid	Phenolic acids	Phenolic acids	-	1.43888	0.0135637	86594.4	16.402	up	-
Lmhn003074	C14H14O8	Feruloylmalic acid	Phenolic acids	Phenolic acids	-	1.40872	0.0156492	0.257512	-1.95729	down	-
Lmhp001670	C11H22N2O3	L-Valyl-L-Leucine	Amino acids and derivatives	Amino acids and derivatives	3989-97-7	1.32243	0.00866133	2.0058	1.00418	up	-
Lmhp001732	C14H18N2O3	L-Prolyl-L-Phenylalanine	Amino acids and derivatives	Amino acids and derivatives	13589-02-1	1.39478	0.00131704	0.405549	-1.30205	down	-
Lmhp002031	C12H24N2O3	L-Leucyl-L-Leucine	Amino acids and derivatives	Amino acids and derivatives	3303-31-9	1.38009	0.00754653	2.1774	1.12261	up	-
Lmhp003162	C34H42O21	Chrysoeriol-6,8-di-C-glucoside-4'-O-glucoside	Flavonoids	Flavones	-	1.21253	0.0199177	2.17001	1.1177	up	-
Lmhp005784	C24H28N2O5	p-Coumaroylferuloylcadaverine	Alkaloids	Phenolamine	-	1.43668	0.00390589	12.086	3.59527	up	-
Lmhp007598	C27H52NO7P	LysoPC 19:2(2n isomer)	Lipids	LPC	-	1.25234	0.0615289	0.423529	-1.23947	down	-
Lmhp008233	C23H40NO7P	LysoPE 18:4	Lipids	LPE	-	1.26748	0.0520114	2.35658	1.2367	up	-
Lmhp008763	C21H42NO7P	LysoPE 16:1(2n isomer)	Lipids	LPE	-	1.38374	0.0401807	0.363055	-1.46174	down	-
Lmhp009034	C21H42NO7P	LysoPE 16:1	Lipids	LPE	-	1.40773	0.0201955	0.410855	-1.2833	down	-
Lmjp003206	C32H38O21	Quercetin-3-O-Sambubioside-5-O-Glucoside	Flavonoids	Flavonols	-	1.40773	0.0032994	2.88869	1.53042	up	-
Lmjp003360	C35H40O24	Quercetin-3-O-(2''-O-malonyl)sophoroside-7-O-arabinoside	Flavonoids	Flavonols	-	1.28331	0.00840842	3.37496	1.75487	up	-
Lmmn000774	C15H20O9	Dihydrocaffeoylglucose	Phenolic acids	Phenolic acids	-	1.22095	0.0227973	2.19008	1.13098	up	-
Lmmn003323	C16H32O3	2-Hydroxyhexadecanoic acid	Organic acids	Organic acids	764-67-0	1.14892	0.191231	0.432122	-1.21049	down	-
Lmmn004912	C16H12O7	3-O-Methylquercetin	Flavonoids	Flavonols	1486-70-0	1.40131	0.03619	4.55568	2.18767	up	ko00944,ko01110
Lmmp001410	C13H20N2O3	Dihydrocaffeoylputrescine	Alkaloids	Phenolamine	-	1.39621	0.0604972	0.117617	-3.08783	down	-
Lmmp001894	C16H27N3O3	Dihydrocaffeoylspermidine	Alkaloids	Phenolamine	-	1.29468	0.0490845	0.408153	-1.29282	down	-
Lmmp002013	C14H22N2O3	Dihydroferuloylputrescine	Alkaloids	Phenolamine	-	1.3118	0.0189408	0.293624	-1.76796	down	-
Lmmp002023	C19H32N4O3	Caffeoylspermine	Alkaloids	Phenolamine	-	1.06322	0.224146	2.01404	1.01009	up	-
Lmmp002121	C28H42N4O6	Bis(Dihydrocaffeoyl)spermine	Alkaloids	Phenolamine	-	1.36053	0.0113529	0.311659	-1.68196	down	-
Lmmp002560	C27H28O18	Quercetin-3-O-(2''-O-glucosyl)glucuronide	Flavonoids	Flavonols	-	1.16642	0.122992	0.246762	-2.01881	down	-
Lmmp002995	C30H32O20	Quercetin-7-O-(2''-malonyl)glucosyl-5-O-glucoside	Flavonoids	Flavonols	-	1.43397	0.000299206	0.0522112	-4.2595	down	-
Lmmp003112	C25H33N3O6	Caffeoyl-dihydrocaffeoyl spermidine	Alkaloids	Phenolamine	-	1.12559	0.125438	0.273546	-1.87014	down	-
Lmmp003443	C28H38N4O6	Dicaffeoylspermine	Alkaloids	Phenolamine	-	1.32677	0.00337125	0.326935	-1.61292	down	-
Lmmp003705	C45H73NO15	Leptinine I	Alkaloids	Steroid alkaloids	-	1.13655	0.0643317	3.06982	1.61816	up	-
Lmmp004809	C45H75NO17	β1-Tomatine	Alkaloids	Steroid alkaloids	17406-46-1	1.36398	0.0419148	0.493261	-1.01958	down	-
Lmmp004965	C39H63NO10	β1-Solanine	Alkaloids	Steroid alkaloids	142287-76-1	1.18016	0.174043	2.13513	1.09432	up	-
Lmmp006281	C27H41NO	Solasodiene	Alkaloids	Steroid alkaloids	3669-17-8	1.40019	0.0319803	3.71341	1.89274	up	-
Lmpp005842	C22H22O12	6-Methoxyquercetin-3-O-rhamnoside	Flavonoids	Flavonols	-	1.0948	0.108556	2.47542	1.30767	up	-
Lmqp000427	C6H11NO3	N-Methyl-Trans-4-Hydroxy-L-Proline	Amino acids and derivatives	Amino acids and derivatives	4252-82-8	1.28111	0.0211455	2.63185	1.39608	up	-
Lmsn002247	C13H16O8	1-O-Salicyloyl-β-D-glucose	Phenolic acids	Phenolic acids	60517-74-0	1.39812	0.048783	0.0815779	-3.61568	down	-
Lmsn002815	C27H30O15	Kaempferol-3-O-rutinoside(Nicotiflorin)	Flavonoids	Flavonols	17650-84-9	1.17697	0.209016	5.60928	2.48781	up	ko00944,ko01110
Lmsn004970	C24H24O12	3,6-Di-O-caffeoyl glucose	Phenolic acids	Phenolic acids	-	1.43876	0.0198787	9.17651e-06	-16.7336	down	-
Lmsp002982	C33H40O21	Quercetin-3-O-sophoroside-7-O-rhamnoside	Flavonoids	Flavonols	-	1.23157	0.0416994	0.421347	-1.24692	down	-
Lmtn002324	C19H28O11	Benzyl-(2''-O-glucosyl)glucoside	Phenolic acids	Phenolic acids	-	1.39303	0.0345331	0.0891923	-3.48694	down	-
Lmtp002822	C25H26O13	Apigenin-6-C-arabinoside-8-C-xyloside*	Flavonoids	Flavones	-	1.27349	0.0183603	0.375135	-1.41452	down	-
Lmyn000160	C8H14O8	Mucic acid Dimethyl Ester	Phenolic acids	Phenolic acids	-	1.40717	0.0188125	0.378404	-1.402	down	-
Lmyn003028	C19H28O11	Benzyl-β-gentiobioside	Phenolic acids	Phenolic acids	56775-64-5	1.38645	0.0303729	0.0935334	-3.41837	down	-
Lmyn007883	C16H32O4	9,16-Dihydroxypalmitic acid	Lipids	Free fatty acids	38076-49-2	1.27452	0.0953551	0.39018	-1.35779	down	-
Lmyn012331	C18H34O2	Petroselinic acid	Lipids	Free fatty acids	593-39-5	1.37249	0.0338616	0.26982	-1.88993	down	-
Lmyp003857	C35H28O19	Kaempferol-3-O-(2'',6''-digalloyl)glucoside	Flavonoids	Flavonols	-	1.37031	0.0230347	0.278711	-1.84316	down	-
Lmyp004963	C27H30O14	Apigenin-6-C-(2''-rhamnosyl)glucoside	Flavonoids	Flavones	-	1.16906	0.027616	2.14498	1.10096	up	-
Lmzn001983	C16H24O10	D-Threo-guaiacylglycerol-7-O-β-D-glucoside	Phenolic acids	Phenolic acids	-	1.42605	0.0101523	0.115899	-3.10906	down	-
Lnrp102163	C33H40O20	Quercetin-3-O-rutinoside-7-O-rhamnoside	Flavonoids	Flavonols	-	1.40495	0.0328501	0.0251924	-5.31087	down	-
Lskp211385	C20H20O6	(-)-dihydrosesamin	Lignans and Coumarins	Lignans	-	1.20098	0.114914	2.94324	1.5574	up	-
ML10171848	C5H8O5	D-Arabinono-1,4-lactone	Others	Saccharides	2782-09-4	1.35112	0.0228327	2.49605	1.31965	up	ko00053,ko01100
ML10176345	C7H8O5	3-Dehydroshikimic acid	Organic acids	Organic acids	2922-42-1	1.05521	0.178924	0.41384	-1.27285	down	ko00400,ko00999,ko01100,ko01110,ko01230,ko01240
mws0014	C10H10O4	Ferulic acid	Phenolic acids	Phenolic acids	537-98-4	1.3783	0.0380795	0.343984	-1.53959	down	ko00940,ko01100,ko01110
mws0018	C10H26N4	Spermine	Alkaloids	Alkaloids	71-44-3	1.329	0.0154533	3.01067	1.59009	up	ko00330,ko00410,ko00480,ko00770,ko01100,ko01240
mws0025	C6H6O3	Pyrogallol	Phenolic acids	Phenolic acids	87-66-1	1.33649	0.045988	0.328773	-1.60484	down	-
mws0027	C9H10O5	Syringic acid	Phenolic acids	Phenolic acids	530-57-4	1.1493	0.130619	2.17017	1.11781	up	-
mws0028	C8H8O4	Vanillic acid	Phenolic acids	Phenolic acids	121-34-6	1.38621	5.97086e-05	0.126486	-2.98295	down	-
mws0044	C15H12O7	Taxifolin(Dihydroquercetin)	Flavonoids	Flavanonols	480-18-2	1.35766	0.111678	0.169159	-2.56355	down	ko00941,ko01100,ko01110
mws0089	C21H20O11	Kaempferol-7-O-glucoside	Flavonoids	Flavonols	16290-07-6	1.06826	0.231038	3.14987	1.65529	up	-
mws0177	C5H4O3	2-Furoic acid	Organic acids	Organic acids	88-14-2	1.37532	0.0502468	5.77377	2.52951	up	ko01100
mws0178	C16H18O9	Chlorogenic acid (3-O-Caffeoylquinic acid)*	Phenolic acids	Phenolic acids	327-97-9	1.4344	0.00187973	20.4626	4.35491	up	ko00940,ko00941,ko00945,ko01110
mws0179	C17H20O9	Chlorogenic acid methyl ester	Phenolic acids	Phenolic acids	29708-87-0	1.43709	0.00263484	103.936	6.69955	up	-
mws0256	C5H11NO2	L-Valine	Amino acids and derivatives	Amino acids and derivatives	72-18-4	1.17387	0.0153057	0.381917	-1.38867	down	ko00280,ko00290,ko00460,ko00770,ko00966,ko00970,ko01100,ko01110,ko01210,ko01230,ko01240,ko02010
mws0275	C4H6O5	L-Malic acid	Organic acids	Organic acids	97-67-6	1.40656	8.41057e-05	0.0904811	-3.46624	down	ko00020,ko00620,ko00630,ko00710,ko01100,ko01110,ko01200
mws0277	C7H12O6	Quinic Acid	Organic acids	Organic acids	77-95-2	1.41547	0.000742361	3.59376	1.84549	up	ko00400,ko01100
mws0281	C6H8O7	Citric Acid	Organic acids	Organic acids	77-92-9	1.42707	0.000344365	3.70872	1.89092	up	ko00020,ko00250,ko00630,ko01100,ko01110,ko01200,ko01210,ko01230,ko01240
mws0344	C5H10O6	D-Xylonic acid	Others	Saccharides	526-91-0	1.32712	0.0132915	0.459921	-1.12054	down	ko00040,ko01100
mws0376	C4H4O4	Fumaric acid	Organic acids	Organic acids	110-17-8	1.42772	4.06344e-06	0.114621	-3.12506	down	ko00020,ko00190,ko00220,ko00250,ko00350,ko00360,ko00620,ko00650,ko00760,ko01100,ko01110,ko01200
mws0396	C18H34O2	Elaidic Acid	Lipids	Free fatty acids	112-79-8	1.37128	0.0313391	0.291755	-1.77717	down	-
mws0467	C9H10O3	3-(4-Hydroxyphenyl)-propionic acid	Phenolic acids	Phenolic acids	501-97-3	1.32296	0.107922	0.259172	-1.94802	down	-
mws0473	C5H8O4	2-Methylsuccinic acid*	Organic acids	Organic acids	498-21-5	1.38672	0.015706	3.49535	1.80544	up	-
mws0609	C10H12N5O7P	Guanosine 3',5'-cyclic monophosphate	Nucleotides and derivatives	Nucleotides and derivatives	7665-99-8	1.25626	0.0180169	0.395498	-1.33826	down	ko00230,ko01100
mws0663	C7H8N4O2	1,7-Dimethylxanthine	Nucleotides and derivatives	Nucleotides and derivatives	611-59-6	1.17611	0.0467728	2.00965	1.00694	up	ko00232,ko01100,ko01110
mws0677	C12H14N2O2	N-Acetyl-5-hydroxytryptamine	Alkaloids	Plumerane	1210-83-9	1.17489	0.198272	0.332512	-1.58852	down	ko00380,ko01100,ko01110
mws0805	C11H19NO9	N-Acetylneuraminic acid	Amino acids and derivatives	Amino acids and derivatives	131-48-6	1.4214	0.00300286	0.300627	-1.73395	down	ko00520,ko01100,ko01250
mws0852	C20H22N8O5	Methotrexate	Nucleotides and derivatives	Nucleotides and derivatives	59-05-2	1.39379	0.00518796	0.383372	-1.38318	down	-
mws0889	C4H8O5	D-Threonic Acid	Others	Saccharides	3909-12-4	1.33298	0.0770483	0.291796	-1.77697	down	-
mws0913	C21H20O11	Kaempferol-3-O-galactoside (Trifolin)	Flavonoids	Flavonols	23627-87-4	1.0321	0.238604	2.7604	1.46488	up	ko00944,ko01110
mws0914	C15H12O5	3,5,7-Trihydroxyflavanone (Pinobanksin)	Flavonoids	Flavanonols	548-82-3	1.0576	0.299507	0.162475	-2.62171	down	ko00941
mws0917	C17H14O7	3,7-Di-O-methylquercetin	Flavonoids	Flavonols	2068-02-2	1.34088	0.0541789	11.2116	3.48692	up	ko00944,ko01110
mws0919	C21H20O10	Kaempferol-3-O-rhamnoside (Afzelin)(Kaempferin)	Flavonoids	Flavonols	482-39-3	1.31108	0.0475351	4.92086	2.29891	up	ko00944
MWS0952	C18H40NO5P	Dihydrosphingosine-1-Phosphate	Lipids	Sphingolipids	19794-97-9	1.03021	0.217116	2.24298	1.16542	up	ko00600,ko01100
mws0981	C6H5N5O2	Isoxanthopterin	Nucleotides and derivatives	Nucleotides and derivatives	529-69-1	1.37378	0.0566469	0.226484	-2.14252	down	-
mws1358	C6H6O2	Pyrocatechol	Phenolic acids	Phenolic acids	120-80-9	1.43473	0.00524404	3.56256	1.83291	up	ko01100
mws1401	C7H14N2O3	L-Theanine	Amino acids and derivatives	Amino acids and derivatives	3081-61-6	1.40117	0.0250561	0.366508	-1.44808	down	-
mws1521	C13H18O7	Salicin	Phenolic acids	Phenolic acids	138-52-3	1.38572	0.0188255	2.9918	1.58101	up	ko00010
mws1584	C25H24O12	1,3-O-Dicaffeoylquinic Acid (Cynarin)	Phenolic acids	Phenolic acids	30964-13-7	1.42055	0.00689415	266.719	8.05918	up	-
mws1589	C18H32O16	D-Panose*	Others	Saccharides	33401-87-5	1.06514	0.0931273	0.461181	-1.1166	down	-
MWS1752	C6H12O2	Ethyl butyrate	Organic acids	Organic acids	105-54-4	1.2969	0.0209191	3.98191	1.99346	up	-
MWS1852	C8H8O2	4-Methoxybenzaldehyde	Phenolic acids	Phenolic acids	123-11-5	1.23923	0.0900005	0.19574	-2.35299	down	-
MWS20021	C20H34O3	8S-HETrE; 8S-Hydroxy-9E,11Z,14Z-Eicosatrienoic Acid	Lipids	Free fatty acids	889573-69-7	1.04058	0.037552	2.64634	1.404	up	-
MWS201421	C14H20N2O3S	Met-Phe	Amino acids and derivatives	Amino acids and derivatives	14492-14-9	1.32273	0.0309791	2.04774	1.03403	up	-
MWS201437	C10H18N2O5	Leu-Asp	Amino acids and derivatives	Amino acids and derivatives	32949-40-9	1.3403	0.0123263	2.08396	1.05933	up	-
MWS201447	C12H16N2O3	Phe-Ala	Amino acids and derivatives	Amino acids and derivatives	3918-87-4	1.41331	0.000543534	2.2684	1.18168	up	-
MWS20156	C19H18O8	Rosmarinic acid methyl ester	Phenolic acids	Phenolic acids	99353-00-1	1.43911	0.00247941	2.37006e-05	-15.3647	down	-
MWS20187	C16H25NO2	Hydroxy-α-sanshool	Alkaloids	Alkaloids	83883-10-7	1.4144	0.0243268	0.200532	-2.31809	down	-
MWS2032	C7H8N2O	6-Methylnicotinamide	Alkaloids	Pyridine alkaloids	6960-22-1	1.385	0.00897525	0.379398	-1.39822	down	-
MWS20672	C17H23N3O6	Glu-Phe-Ala	Amino acids and derivatives	Amino acids and derivatives	-	1.40639	0.0159675	3.80974	1.92969	up	-
MWS2085	C6H12O2	Ethyl isobutyrate	Organic acids	Organic acids	97-62-1	1.37957	0.0436534	0.209629	-2.25409	down	-
MWS2091	C8H10O	1-Phenylethanol	Phenolic acids	Phenolic acids	98-85-1	1.43919	0.00139085	269755	18.0413	up	-
MWS2099	C8H8O2	4-Methylbenzoic acid	Phenolic acids	Phenolic acids	99-94-5	1.34634	0.0570007	0.204333	-2.291	down	ko01100
mws2108	C16H18O9	Cryptochlorogenic acid (4-O-Caffeoylquinic acid)	Phenolic acids	Phenolic acids	905-99-7	1.43013	0.0081215	18.9568	4.24464	up	-
mws2212	C9H8O4	Caffeic acid	Phenolic acids	Phenolic acids	331-39-5	1.25903	0.0812836	2.0723	1.05124	up	ko00940,ko01100,ko01110
MWS2413	C5H9NO3	N-acetyl-beta-alanine	Amino acids and derivatives	Amino acids and derivatives	3025-95-4	1.32612	0.0413799	0.468584	-1.09362	down	ko00410
mws2623	C18H34O2	11-Octadecanoic acid(Vaccenic acid)	Lipids	Free fatty acids	506-17-2	1.39517	0.0264942	0.319295	-1.64704	down	-
MWS3036	C5H8O5	3-Hydroxyglutaric acid	Organic acids	Organic acids	638-18-6	1.40428	0.000515128	2.24377	1.16592	up	-
mws4085	C11H12O5	Sinapic acid	Phenolic acids	Phenolic acids	530-59-6	1.31754	0.0674278	0.427331	-1.22657	down	ko00940,ko01100,ko01110
mws4167	C21H18O12	Luteolin-7-O-glucuronide	Flavonoids	Flavones	29741-10-4	1.26019	0.178413	4.76154	2.25143	up	ko00944
mws4175	C6H8O6	D-Glucurono-6,3-lactone	Others	Saccharides	32449-92-6	1.41573	0.00376129	0.246298	-2.02152	down	ko00053,ko01100
MWS4285	C3H6O3	L-Lactic Acid	Organic acids	Organic acids	79-33-4	1.40934	0.000151499	0.0782921	-3.67499	down	ko00010,ko00051,ko00620,ko00640,ko01100,ko01110
MWS4525	C6H7N5O	6-O-methylguanine	Nucleotides and derivatives	Nucleotides and derivatives	20535-83-5	1.21851	0.0356967	0.488371	-1.03395	down	-
mws5037	C9H18N2O3	L-Alanyl-L-leucine	Amino acids and derivatives	Amino acids and derivatives	3303-34-2	1.40724	0.000378566	2.17521	1.12115	up	-
MWS5235	C18H36O3	12-Hydroxyoctadecanoic acid	Lipids	Free fatty acids	106-14-9	1.28575	0.122222	0.331194	-1.59425	down	-
MWSHY0137	C15H12O5	Naringenin (5,7,4'-Trihydroxyflavanone)	Flavonoids	Flavanones	480-41-1	1.10913	0.17457	0.260584	-1.94018	down	ko00941,ko00943,ko01100,ko01110
MWSHY0162	C27H30O17	Quercetin-3-O-sophoroside (Baimaside)	Flavonoids	Flavonols	18609-17-1	1.28673	0.0328784	0.382353	-1.38702	down	ko00944,ko01110
MWSmce064	C16H14O6	Hematoxylin	Phenolic acids	Phenolic acids	517-28-2	1.37451	0.0237966	0.338846	-1.5613	down	-
MWSmce116	C10H13N5O3	5'-Deoxyadenosine	Nucleotides and derivatives	Nucleotides and derivatives	4754-39-6	1.34754	0.00325732	0.290644	-1.78268	down	-
MWSmce165	C6H14O5	L-Fucitol	Others	Saccharides	13074-06-1	1.33135	0.00765858	0.495793	-1.01219	down	-
MWSmce284	C8H10O3	3,4-Dimethoxyphenol	Phenolic acids	Phenolic acids	2033-89-8	1.22646	0.111385	3.85875	1.94813	up	-
MWSmce339	C10H10O3	2-Methoxycinnamic acid	Phenolic acids	Phenolic acids	6099-03-2	1.43921	0.00384092	10264.5	13.3254	up	-
MWSmce414	C16H25NO2	Hydroxy-β-Sanshool	Alkaloids	Alkaloids	97465-69-5	1.15534	0.04009	0.365094	-1.45366	down	-
MWSmce528	C9H10O3	2,3-Dimethoxybenzaldehyde	Phenolic acids	Phenolic acids	86-51-1	1.43863	0.0260469	3.20156e-05	-14.9309	down	-
MWSmce591	C15H22O2	Curcumenol	Terpenoids	Sesquiterpenoids	19431-84-6	1.2021	0.0355902	0.367158	-1.44553	down	-
MWSmce663	C8H10O3	Vanillyl alcohol	Phenolic acids	Phenolic acids	498-00-0	1.32074	0.137158	0.224038	-2.15819	down	-
MWSmce668	C10H16N5O13P3	ATP; Adenosine 5'-Triphosphate	Nucleotides and derivatives	Nucleotides and derivatives	56-65-5	1.42118	0.000615339	8.38582	3.06795	up	ko00190,ko00195,ko00230,ko00908,ko01100,ko01110,ko01232,ko01240
MWSmce675	C12H16O7	Arbutin	Phenolic acids	Phenolic acids	497-76-7	1.1883	0.0293115	0.443889	-1.17173	down	ko00010
MWSmce690	C6H8O6	Erythorbic Acid; Isoascorbic Acid	Others	Vitamin	89-65-6	1.41756	0.000666454	0.267441	-1.90271	down	-
MWSslk120	C11H13NO3	N-Acetyl-DL-phenylalanine	Amino acids and derivatives	Amino acids and derivatives	2901-75-9	1.25393	0.0631004	0.40635	-1.29921	down	-
MWSslk154	C12H20O7	Triethyl citrate	Organic acids	Organic acids	77-93-0	1.32034	0.00392392	0.304169	-1.71705	down	-
MWStz091	C8H12N2O2	Cyclo(L-Ala-L-Pro)	Amino acids and derivatives	Amino acids and derivatives	36357-32-1	1.2161	0.0226386	2.08201	1.05797	up	-
Note: Index: MWDB ID of metabolites, Formula: The chemical formula of metabolites, Compounds: The names of metabolites, Class I: Primary classification of metabolites, Class II: Secondary classification of metabolites, CAS: A unique numerical identification number for a substance, Level: Substance identification level(1: The matching score of secondary mass spectrometry, RT and database material …											-
pma3724	C17H20O9	1-O-Feruloylquinic acid	Phenolic acids	Phenolic acids	-	1.19326	0.126192	2.35233	1.23409	up	-
pmb0323n	C13H18N2O3	N-Caffeoylputrescine	Alkaloids	Phenolamine	29554-26-5	1.40026	0.0980435	0.0685457	-3.86679	down	-
pmb0382	C19H14O6	O-Feruloyl 4-hydroxycoumarin	Lignans and Coumarins	Coumarins	-	1.26013	0.106177	2.5218	1.33446	up	-
pmb0464	C16H27NO14	L-Aspartic acid-O-diglucoside	Amino acids and derivatives	Amino acids and derivatives	-	1.37503	0.00288608	0.221177	-2.17673	down	ko00270
pmb0468	C6H11NO3S	N-Formyl-L-Methionine	Amino acids and derivatives	Amino acids and derivatives	4289-98-9	1.15242	0.139078	2.09234	1.06512	up	ko00330,ko01100
pmb0490	C13H18N2O2	p-Coumaroylputrescine	Alkaloids	Phenolamine	34136-53-3	1.33386	0.0311038	0.139462	-2.84205	down	ko00330,ko01100
pmb0496	C15H22N4O3	N-Feruloylagmatine	Alkaloids	Phenolamine	-	1.40805	0.0631917	0.0333928	-4.90432	down	-
pmb0498	C16H24N4O4	Sinapoylagmatine	Alkaloids	Phenolamine	-	1.38667	0.0777591	0.053281	-4.23023	down	ko00330,ko01100
pmb0501	C5H14N4	Agmatine	Alkaloids	Alkaloids	306-60-5	1.31228	0.0442394	0.404984	-1.30406	down	-
pmb0502	C16H25N3O2	p-Coumaroylspermidine	Alkaloids	Phenolamine	-	1.36144	7.91556e-05	0.0457829	-4.44905	down	ko00330,ko01100
pmb0508	C14H20N4O2	p-Coumaroylagmatine	Alkaloids	Phenolamine	7295-86-5	1.42616	0.0605804	0.0201131	-5.63572	down	-
pmb0571	C26H28O14	Apigenin-7-O-(2''-glucosyl)arabinoside	Flavonoids	Flavones	-	1.00645	0.238763	2.29393	1.19782	up	-
pmb0639	C33H40O20	Apigenin-8-C-glucoside-7-O-Sophoroside	Flavonoids	Flavones	-	1.15117	0.199114	0.308762	-1.69543	down	-
pmb0706	C30H32O20	Quercetin-3-O-(6''-O-malonyl)glucosyl-5-O-glucoside	Flavonoids	Flavonols	-	1.3848	0.0683711	0.0312459	-5.00019	down	-
pmb0709	C30H32O20	Quercetin-7-O-(6''-malonyl)glucosyl-5-O-glucoside	Flavonoids	Flavonols	-	1.42177	0.00473862	0.0231344	-5.43382	down	ko00940,ko00941,ko00945,ko01100,ko01110
pmb0751	C16H16O7	Trans-5-O-(p-Coumaroyl)shikimate	Phenolic acids	Phenolic acids	-	1.4306	0.0100007	0.166357	-2.58764	down	-
pmb0752	C17H20O9	3-O-Feruloylquinic acid	Phenolic acids	Phenolic acids	1899-29-2	1.30273	0.0342918	2.70448	1.43535	up	-
pmb0801	C14H19NO9	4-Pyridoxic acid-O-glucoside	Others	Vitamin	-	1.33591	0.0273447	0.231428	-2.11136	down	-
pmb0803	C24H29NO11	Pyridoxine-5'-O-(6''-feruloyl)glucoside	Others	Vitamin	-	1.36255	0.0415234	2.57674	1.36555	up	ko00230,ko01100,ko01232
pmb0998	C10H14N5O8P	Guanosine 5'-monophosphate	Nucleotides and derivatives	Nucleotides and derivatives	85-32-5	1.35909	0.00281756	2.27377	1.18509	up	-
pmb1562	C21H34O4	1-Stearidonoyl-Glycerol	Lipids	Glycerol ester	-	1.30377	0.0135788	0.292025	-1.77583	down	-
pmb2554	C23H30O14	5-O-Feruloyl quinic acid glucoside	Phenolic acids	Phenolic acids	-	1.37205	0.196797	73.6995	6.20358	up	-
pmb2591	C13H14N2O3	N-Acetyl-L-Tryptophan	Amino acids and derivatives	Amino acids and derivatives	1218-34-4	1.3808	0.0227659	0.326289	-1.61578	down	ko00660,ko01100
pmb2826	C5H8O5	L-Citramalic acid	Organic acids	Organic acids	6236-09-5	1.40092	0.00675234	3.73295	1.90031	up	-
pmb2936	C28H32O14	Disinapoyl glucoside	Phenolic acids	Phenolic acids	-	1.35474	0.0578406	5.72466	2.51719	up	-
pmb3061	C22H28O13	5-O-p-Coumaroylquinic acid O-glucoside	Phenolic acids	Phenolic acids	-	1.32122	0.144356	15.0147	3.90831	up	-
pmb3064	C22H28O13	3-O-p-Coumaroylquinic acid-O-glucoside	Phenolic acids	Phenolic acids	-	1.35462	0.125371	21.1081	4.39972	up	-
pmb3142	C13H16O8	Salicylic acid-2-O-glucoside	Phenolic acids	Phenolic acids	10366-91-3	1.42548	0.00140646	0.148472	-2.75174	down	-
pmb4777	C16H18O8	4-Hydroxy-7-methoxycoumarin-β-rhamnoside	Lignans and Coumarins	Coumarins	-	1.15131	0.0487917	0.267338	-1.90327	down	-
pmd0130	C22H46NO7P	LysoPC 14:0	Lipids	LPC	20559-16-4	1.33143	0.00596763	2.1381	1.09633	up	-
pmd0132	C24H50NO7P	LysoPC 16:0(2n isomer)	Lipids	LPC	-	1.11703	0.0635691	2.07307	1.05177	up	ko00330,ko00470,ko00970,ko01100,ko01110,ko01230,ko02010
pme0006	C5H9NO2	L-Proline	Amino acids and derivatives	Amino acids and derivatives	147-85-3	1.40599	0.00170253	0.289409	-1.78882	down	ko00220,ko01100,ko01110,ko01210,ko01230
pme0075	C7H11NO5	N-Acetyl-L-glutamic acid	Amino acids and derivatives	Amino acids and derivatives	1188-37-0	1.33264	0.0040155	0.366653	-1.44751	down	ko00941,ko00944,ko01100,ko01110
pme0088	C15H10O6	Luteolin (5,7,3',4'-Tetrahydroxyflavone)	Flavonoids	Flavones	491-70-3	1.16498	0.154014	0.159758	-2.64604	down	-
pme0137	C7H12N2O4	N-Acetyl-L-Glutamine	Amino acids and derivatives	Amino acids and derivatives	2490-97-3	1.37469	0.00135599	0.393787	-1.34451	down	ko00996,ko01100,ko01110
pme0241	C7H6O2	Benzoic acid	Phenolic acids	Phenolic acids	65-85-0	1.35332	0.0510949	2.42836	1.27999	up	ko00240,ko00410,ko00770,ko01100,ko01232
pme0257	C4H4N2O2	Uracil	Nucleotides and derivatives	Nucleotides and derivatives	66-22-8	1.41471	0.000126547	3.32256	1.7323	up	ko00030,ko01100,ko01110,ko01200
pme0534	C6H12O7	Gluconic acid	Others	Saccharides	526-95-4	1.38173	0.0250096	0.37881	-1.40045	down	ko00350,ko00950,ko01100,ko01110,ko01240
pme1002	C8H11NO	L-Tyramine	Alkaloids	Alkaloids	51-67-2	1.35325	0.0481661	0.404252	-1.30667	down	ko00030,ko01100,ko01110,ko01200
pme1021	C6H10O6	D-Glucono-1,5-lactone	Others	Saccharides	90-80-2	1.15959	0.00810395	0.292239	-1.77478	down	ko00270,ko00480,ko01100,ko01240,ko02010
pme1086	C10H17N3O6S	Glutathione reduced form	Amino acids and derivatives	Amino acids and derivatives	70-18-8	1.42261	0.0246425	0.199973	-2.32212	down	ko00240,ko01100,ko01232,ko02010
pme1194	C9H13N3O4	2'-Deoxycytidine	Nucleotides and derivatives	Nucleotides and derivatives	951-77-9	1.43716	0.00119473	0.0671776	-3.89588	down	ko00270,ko00470,ko00966,ko00970,ko00999,ko01100,ko01110,ko01210,ko01230,ko01240
pme1210	C5H11NO2S	L-Methionine	Amino acids and derivatives	Amino acids and derivatives	63-68-3	1.11117	0.0436669	0.478409	-1.06368	down	ko00232,ko01100,ko01110
pme1266	C6H6N4O2	3-Methylxanthine	Nucleotides and derivatives	Nucleotides and derivatives	1076-22-8	1.42089	0.0100498	2.93055	1.55117	up	ko00750,ko01100,ko01240
pme1306	C8H12NO6P	Pyridoxine-5'-phosphate	Others	Vitamin	447-05-2	1.39268	0.00724527	2.43972	1.28671	up	ko00240,ko01100,ko01232
pme1373	C9H14N3O7P	2'-Deoxycytidine-5'-monophosphate	Nucleotides and derivatives	Nucleotides and derivatives	1032-65-1	1.37146	0.00789249	0.425708	-1.23206	down	-
pme1611	C21H22O10	Isohemiphloin	Flavonoids	Flavanones	3682-02-8	1.2657	0.0472129	0.336269	-1.57231	down	-
pme1816	C16H18O9	Neochlorogenic acid (5-O-Caffeoylquinic acid)*	Phenolic acids	Phenolic acids	906-33-2	1.41685	0.0477863	25.2084	4.65583	up	ko00010,ko00020,ko00030,ko00040,ko00053,ko00250,ko00260,ko00261,ko00270,ko00290,ko00330,ko00350,ko00360,ko00430,ko00440,ko00470,ko00620,ko00630,ko00650,ko00660,ko00710,ko00730,ko00760,ko00770,ko00900,ko01100,ko01110,ko01200,ko01210,ko01230,ko01240
pme1974	C3H4O3	Pyruvic acid	Organic acids	Organic acids	127-17-3	1.12685	0.00825652	0.262562	-1.92927	down	ko00190,ko00195,ko00230,ko00908,ko01100,ko01110,ko01232,ko01240
pme2117	C10H15N5O10P2	Adenosine 5'-diphosphate	Nucleotides and derivatives	Nucleotides and derivatives	58-64-0	1.43333	0.00256404	3.72494	1.89722	up	ko00240,ko01100,ko01240
pme2165	C5H4N2O4	Orotic acid (Vitamin B13)	Others	Vitamin	65-86-1	1.39236	0.0119481	2.52614	1.33693	up	-
pme2362	C8H8O3	Mandelic acid	Phenolic acids	Phenolic acids	90-64-2	1.28509	0.0745005	0.393486	-1.34562	down	ko00944
pme2459	C21H20O11	Luteolin-7-O-glucoside (Cynaroside)	Flavonoids	Flavones	5373-11-5	1.07461	0.219215	4.30187	2.10496	up	ko00250,ko01100
pme2559	C6H9NO5	N-Acetyl-L-Aspartic Acid	Amino acids and derivatives	Amino acids and derivatives	997-55-7	1.32126	0.00721485	0.410854	-1.2833	down	ko00480,ko01100,ko01240
pme2563	C8H14N2O5S	γ-Glu-Cys	Amino acids and derivatives	Amino acids and derivatives	636-58-8	1.4079	0.0287569	0.102549	-3.28561	down	ko00750,ko01100
pme2596	C8H9NO4	4-Pyridoxic acid	Others	Vitamin	82-82-6	1.23325	0.0074411	0.211283	-2.24275	down	ko00240,ko00410,ko00640,ko01100,ko01200
pme2601	C3H6O3	3-Hydroxypropanoic acid	Organic acids	Organic acids	503-66-2	1.39044	0.0146844	0.154515	-2.69418	down	ko00740,ko01100,ko01110,ko01240
pme2746	C27H33N9O15P2	Riboflavin 5'-Adenosine Diphosphate	Nucleotides and derivatives	Nucleotides and derivatives	146-14-5	1.10121	0.199763	2.47112	1.30516	up	ko00941,ko01100,ko01110
pme2960	C15H12O5	Naringenin chalcone; 2',4,4',6'-Tetrahydroxychalcone	Flavonoids	Chalcones	73692-50-9	1.12456	0.166385	0.260153	-1.94257	down	ko00380,ko01100
pme3083	C8H7NO3	2-(Formylamino)benzoic acid	Phenolic acids	Phenolic acids	3342-77-6	1.35899	0.117934	0.175329	-2.51186	down	ko00900,ko01100,ko01110
pme3154	C6H12O4	Mevalonic acid	Organic acids	Organic acids	150-97-0	1.42279	0.000366326	3.60807	1.85123	up	-
pme3382	C6H11NO4	N-Acetyl-L-threonine	Amino acids and derivatives	Amino acids and derivatives	17093-74-2	1.42335	0.00201148	0.384509	-1.37891	down	ko00230,ko00630,ko01100
pmf0096	C2H2O4	Oxalic acid	Organic acids	Organic acids	144-62-7	1.29934	0.0016613	0.109927	-3.18538	down	-
pmn001382	C25H24O12	Isochlorogenic acid A*	Phenolic acids	Phenolic acids	2450-53-5	1.18124	0.176407	2.34446	1.22926	up	-
pmn001384	C25H24O12	Isochlorogenic acid C*	Phenolic acids	Phenolic acids	57378-72-0	1.03423	0.24615	2.1769	1.12227	up	-
pmn001419	C15H18O8	1-O-p-Coumaroyl-β-D-glucose	Phenolic acids	Phenolic acids	7139-64-2	1.39009	0.000583115	0.287322	-1.79926	down	-
pmn001529	C28H22O17	3,4,5-Tri-O-Galloylshikimic acid	Phenolic acids	Phenolic acids	-	1.37522	0.0791002	0.113893	-3.13425	down	-
pmn001532	C29H36O16	Tri-O-galloyl Methyl gallate	Phenolic acids	Phenolic acids	-	1.4083	0.02742	82.2036	6.36113	up	-
pmn001628	C20H18O14	4,6-(S)-Hexahydroxydiphenoyl-D-glucose	Phenolic acids	Phenolic acids	23094-68-0	1.39713	0.0100153	5.94243	2.57105	up	-
pmn001644	C23H20O14	Quercetin-3-O-(2''-O-acetyl)glucuronide	Flavonoids	Flavonols	-	1.31961	0.0433981	0.153129	-2.70718	down	ko00073
pmn001686	C16H32O4	10,16-Dihydroxypalmitic acid	Lipids	Free fatty acids	3233-90-7	1.26571	0.082804	0.410644	-1.28404	down	-
pmp000126	C27H30O16	Luteolin-6,8-di-C-glucoside	Flavonoids	Flavones	29428-58-8	1.09873	0.034223	0.413886	-1.27269	down	-
pmp000589	C24H22O15	Quercetin-7-O-(6''-malonyl)glucoside	Flavonoids	Flavonols	-	1.39983	0.0018767	0.0404168	-4.6289	down	-
pmp001043	C56H92O28	Anemarrhenasaponin H1	Steroids	Steroidal saponins	-	1.21282	0.156836	2.2698	1.18257	up	-
pmp001172	C28H42N4O6	Kukoamine A	Alkaloids	Phenolamine	75288-96-9	1.36229	0.0326613	0.45196	-1.14573	down	-
pmp001309	C21H20O12	6-Hydroxykaempferol-7-O-glucoside	Flavonoids	Flavonols	-	1.29765	0.0661994	0.236559	-2.07973	down	-
pmp001311	C27H30O17	6-Hydroxykaempferol-7,6-O-Diglucoside	Flavonoids	Flavonols	-	1.31798	0.00795375	0.333913	-1.58246	down	-
Qasp004420	C45H74O18	Timosaponin A3-glucoside	Steroids	Steroidal saponins	-	1.19711	0.0654571	2.87445	1.52329	up	-
Qmfp090715	C56H92O27	Neotigogenin-glucose-xylose-glucose-glucose-glucoside	Steroids	Steroidal saponins	-	1.30691	0.0681555	4.12825	2.04553	up	-
Qmyp101119	C15H22O2	Procurcumenol	Terpenoids	Sesquiterpenoids	21698-40-8	1.40764	0.0326284	0.189909	-2.39662	down	-
Wabn003563	C17H22O10	3'-O-Beta-D-Glucopyranosyl plumbagic acid	Phenolic acids	Phenolic acids	-	1.41375	0.0220774	0.291128	-1.78027	down	-
Wacn003131	C15H14O10	2-O-P-Coumaroylhydroxycitric Acid	Phenolic acids	Phenolic acids	-	1.43328	0.00136718	18.3511	4.1978	up	-
Wacn005438	C21H38O8	Hydroxypentadecenoic acid glucoside	Lipids	Free fatty acids	-	1.41102	0.00521371	0.0727432	-3.78104	down	-
Wafn002874	C22H28O14	4-O-(4'-O-alpha-D-Glucopyranosyl)caffeoylquinic acid	Phenolic acids	Phenolic acids	1401352-62-2	1.43431	0.0438805	182.932	7.51516	up	-
Wafn002902	C19H34O11	Octanoyl arabinosylglucoside	Others	Saccharides	-	1.42313	0.00502748	5.68241	2.5065	up	-
Wafn003070	C16H20O10	Hydroxyferulic acid glucoside	Phenolic acids	Phenolic acids	-	1.39146	0.0389157	0.156694	-2.67398	down	-
Wafn003429	C16H30O10	3-Methylbutyl 6-O-(alpha-L-arabinopyranosyl)-beta-D-glucopyranoside	Others	Others	-	1.30504	0.124207	0.241937	-2.0473	down	-
Wafn003485	C14H26O9	Dihydroxyoctanoic acid glucoside	Others	Saccharides	-	1.246	0.213641	0.154397	-2.69528	down	-
Wafn004433	C17H32O10	1-Hexanol arabinosylglucoside	Others	Others	-	1.32543	0.119619	0.249721	-2.00161	down	-
Wafn005903	C22H38O13	2,4-Di(isovaleryl)Sucrose	Others	Saccharides	-	1.17035	0.219513	0.326106	-1.61658	down	-
Wafn008559	C27H44O15	2,4-Di(isovaleryl)-3-(Propionyl)Sucrose-6'-O-Acetate	Others	Saccharides	-	1.36553	0.0180839	0.160681	-2.63773	down	-
Wafn012933	C31H56O13	Sucrose-2-(Isovaleryl)-3-Tetradecanoate	Others	Saccharides	-	1.36129	0.0672087	0.224446	-2.15556	down	-
Wafp002146	C13H15NO3	1-Pyrrolizino-3-(3,4-Dihydroxyphenyl)-2-Propene-1-One	Alkaloids	Phenolamine	-	1.3534	0.0112541	0.260528	-1.94049	down	-
Wafp002664	C15H20N2O4	1-O-p-Coumaroyllysine	Alkaloids	Phenolamine	-	1.39664	9.74426e-05	0.217968	-2.19781	down	-
Wafp003158	C16H24N4O3	N-Feruloylhomoagmatine	Alkaloids	Phenolamine	-	1.03824	0.170925	0.217723	-2.19943	down	-
Wafp005168	C19H19NO5	N-Feruloylphenylalanine	Alkaloids	Phenolamine	-	1.03086	0.143218	2.88323	1.52769	up	-
Wagp001741	C19H28N2O9	N-(gamma-L-glutamyl)tyramine O-glucoside	Alkaloids	Phenolamine	-	1.39626	0.0342756	4.22425	2.0787	up	-
Wagp001908	C20H30N2O8	N-Feruloylputrescine N-glucoside	Alkaloids	Phenolamine	-	1.04358	0.0870795	0.444945	-1.1683	down	-
Wagp002530	C10H8O3	2-Methoxy-1-benzofuran-5-carbaldehyde	Others	Others	-	1.28284	0.0203118	0.324757	-1.62257	down	-
Wagp002534	C14H17NO3	Fagaramide	Alkaloids	Alkaloids	495-86-3	1.35174	0.00979862	0.293313	-1.76949	down	-
Wbmn004986	C28H38O13	Lyoniresinol-3α-O-glucoside	Lignans and Coumarins	Lignans	-	1.42141	0.0363007	11.505	3.52419	up	-
Wbmn009702	C30H48O5	2,3,23-Trihydroxyurs-12-en-28-oic acid	Terpenoids	Triterpene	-	1.41323	0.038909	0.122717	-3.0266	down	-
Wbmn010451	C30H48O5	2,3,23-Trihydroxyolean-12-en-28-oic acid methyl ester	Terpenoids	Triterpene	-	1.20307	0.145569	0.411097	-1.28245	down	-
Wbmp004936	C19H32O7	Blumenol C glucoside; Byzantionoside B	Terpenoids	Terpene	135820-80-3	1.30079	0.0577988	0.430121	-1.21719	down	-
Wmzn002116	C25H24O12	3,5-Dicaffeoylquinic acid	Phenolic acids	Phenolic acids	-	1.43063	0.00116156	35.1967	5.13737	up	-
Ymjm000150	C16H18O9	4-O-Caffeoylquinic acid	Phenolic acids	Phenolic acids	-	1.41942	0.0475005	24.3267	4.60447	up	-
Ymjm000151	C16H18O9	5-O-Caffeoylquinic acid	Phenolic acids	Phenolic acids	-	1.41942	0.0475005	24.3267	4.60447	up	-
Ymjm000152	C12H16O7	p-Hydroxypheny-β-D-allopyranoside	Phenolic acids	Phenolic acids	-	1.20028	0.0374063	0.44697	-1.16175	down	-
Zahp003766	C26H28O16	Quercetin 3-O-glucoside 7-O-xyloside	Flavonoids	Flavonols	-	1.39739	0.016643	0.214534	-2.22072	down	-
Zahp012577	C18H33NO	octadecadienoic acid amide	Alkaloids	Alkaloids	-	1.35218	0.0798031	0.210638	-2.24717	down	-
Zajp000573	C7H13NO2	N-(4-oxopentyl)-acetamide	Alkaloids	Alkaloids	-	1.22857	0.0846054	0.388856	-1.36269	down	-
Zalp003512	C17H20O9	methyl 5-caffeoylquinate	Phenolic acids	Phenolic acids	-	1.32578	0.00377504	2.37337	1.24693	up	-
Zbdn001947	C13H18O8	Isotachioside	Phenolic acids	Phenolic acids	31427-08-4	1.37415	0.0649022	0.26926	-1.89293	down	-
Zblp001009	C12H17NO6	3-pyridine-methanol-O-β-D-glucopyranosyl	Alkaloids	Pyridine alkaloids	-	1.36364	0.0381348	0.172283	-2.53715	down	-
zjbp110819	C19H18O4	6,7-dimethoxy-2-[2-phenylethyl]chromone	Others	Others	-	1.28128	0.134809	3.80166	1.92663	up	-
zjgp122321	C16H18O9	4-O-acetyl-3-O-caffeoyl-2-C-methyl-D-erythronate	Others	Others	-	1.41283	0.00480069	36.7512	5.19972	up	-
Zjhp082671	C50H80O22	3-O-Glucosyl-(1→2)-[xylosyl-(1→3)]-glucosyl-(1→4)-galactoside-yamogenin	Steroids	Steroidal saponins	-	1.37226	0.0373278	5.44099	2.44387	up	-
Zjmp102704	C29H44O4	3,24-Dihydroxy-30-norolean-12,20(29)-dien-28-oic acid (Quinatic acid)	Terpenoids	Triterpene	119863-89-7	1.3594	0.00628199	0.198194	-2.33502	down	-
Zjzp081806	C33H54O8	Sarsasapogenin-Glc	Steroids	Steroidal saponins	-	1.17749	0.0319191	2.51771	1.33211	up	-
Zjzp081832	C45H74O18	26-O-Glucosyl-furost-20(22)-ene-3,26-diol-3-O-glucosyl-(1→2)-glucoside (Anemarsaponin C)	Steroids	Steroidal saponins	-	1.26379	0.0245707	2.30094	1.20222	up	-
Zjzp081850	C50H82O22	Sarsasapogenin-Glc-Glc-Glc-Xyl	Steroids	Steroidal saponins	-	1.26851	0.00653804	4.22725	2.07972	up	-
Zjzp081867	C51H84O24	Hydroxy sarsasapogenin-Glc-Glc-Glc-Glc	Steroids	Steroidal saponins	-	1.10803	0.180218	2.38194	1.25214	up	-
Zjzp081873	C56H92O27	Sarsasapogenin-Glc-Glc-Glc-Glc-Xyl	Steroids	Steroidal saponins	-	1.35686	0.0515136	3.8999	1.96344	up	-
Zmcn005156	C26H26O12	4,5-O-Dicaffeoylquinic Acid Methyl Ester	Phenolic acids	Phenolic acids	-	1.34009	0.111962	4.80992	2.26601	up	-
Zmcp002666	C27H30O17	Quercetin-3,7-Di-O-glucoside	Flavonoids	Flavonols	-	1.30665	0.0249673	0.26889	-1.89491	down	-
Zmdn001564	C14H18N2O5	γ-Glutamylphenylalanine	Amino acids and derivatives	Amino acids and derivatives	7432-24-8	1.33262	0.0824203	0.175741	-2.50848	down	-
Zmdn003480	C26H34O12	Cycloolivil-6-O-glucoside	Lignans and Coumarins	Lignans	-	1.43838	0.00246921	37.296	5.22095	up	-
Zmdp001647	C10H18N2O5	γ-Glutamyl-L-valine	Amino acids and derivatives	Amino acids and derivatives	-	1.42651	0.000944103	0.389131	-1.36167	down	-
Zmdp002216	C11H20N2O5	L-γ-Glutamyl-L-leucine	Amino acids and derivatives	Amino acids and derivatives	2566-39-4	1.39796	0.00344137	3.50548	1.80961	up	ko00030,ko01100,ko02010
Zmgn000173	C5H10O5	D-Ribose	Others	Saccharides	50-69-1	1.34421	0.0720288	0.27506	-1.86218	down	ko00360,ko01100
Zmgn002106	C11H13NO3	N-Acetyl-L-phenylalanine	Amino acids and derivatives	Amino acids and derivatives	2018-61-3	1.37421	0.0306672	0.344978	-1.53542	down	-
Zmhn001358	C13H16O8	4-O-Glucosyl-4-hydroxybenzoic acid	Phenolic acids	Phenolic acids	-	1.37174	0.0178938	0.242764	-2.04237	down	-
Zmhn001793	C15H18O9	6-O-Caffeoyl-D-glucose	Phenolic acids	Phenolic acids	-	1.41265	0.0339505	0.15778	-2.66401	down	-
Zmhn001883	C14H18O9	Vanillic acid-4-O-glucoside	Phenolic acids	Phenolic acids	32142-31-7	1.40399	0.000459592	0.464872	-1.1051	down	-
Zmhn002227	C17H22O10	4-O-Glucosyl-sinapate	Phenolic acids	Phenolic acids	-	1.32077	0.00879023	2.25889	1.17562	up	-
Zmhn002334	C16H20O9	6-O-Feruloyl-β-D-glucose	Phenolic acids	Phenolic acids	137887-25-3	1.33201	0.005313	2.18609	1.12835	up	-
Zmln000899	C15H20O9	Syringaldehyde-4-O-glucoside	Phenolic acids	Phenolic acids	-	1.2333	0.0130927	2.33636	1.22426	up	ko00053,ko01100
Zmpn000199	C6H10O8	D-Galactaric acid	Others	Saccharides	526-99-8	1.3735	0.00921653	0.241672	-2.04888	down	-
Zmpn000638	C4H9N3O2	3-Guanidinopropionic acid	Organic acids	Organic acids	353-09-3	1.38941	0.0385185	0.42698	-1.22776	down	-
Zmqp002952	C33H41O21+	Delphinidin-3-O-rutinoside-7-O-glucoside	Flavonoids	Anthocyanidins	-	1.02764	0.0573855	0.401863	-1.31522	down	-
Zmsp004363	C23H22O13	Quercetin-3-O-(6''-O-acetyl)glucoside	Flavonoids	Flavonols	-	1.36442	0.00114139	0.0955897	-3.387	down	-
Zmxp003107	C27H30O16	Luteolin-7,3'-di-O-glucoside	Flavonoids	Flavones	52187-80-1	1.40878	0.00313687	10.529	3.39629	up	ko00053,ko01100
Zmyn000230	C5H8O5	2-Dehydro-3-deoxy-L-arabinonate	Others	Saccharides	-	1.39942	0.0382231	3.93493	1.97634	up	ko00020,ko00630,ko01100,ko01110,ko01200,ko01210,ko01230,ko01240
Zmyn000453	C6H8O7	Isocitric Acid	Organic acids	Organic acids	320-77-4	1.42532	0.00158037	4.07025	2.02512	up	ko00592,ko01110
Zmyn004449	C18H30O4	9-Hydroxy-12-oxo-10(E),15(Z)-octadecadienoic acid	Lipids	Free fatty acids	-	1.32595	0.03878	2.84432	1.50808	up	-
Zmyn005384	C18H36O3	2R-Hydroxyoctadecanoic Acid	Lipids	Free fatty acids	26633-48-7	1.43287	0.0001489	0.0890634	-3.48902	down	-
Zmzp005934	C18H37NO	Stearamide	Alkaloids	Alkaloids	124-26-5	1.20594	0.149039	0.371774	-1.4275	down
